# Supplementary material for: Effect of hyperthermia on simulated muscle activation in female when crossing obstacle
Source: Sci Rep. 2024 May 9;14:10635. doi: 10.1038/s41598-024-61536-y (PMC11082249; doi:10.1038/s41598-024-61536-y)
Supplement: Supplementary file 1 — Supplementary Information 1. [file 41598_2024_61536_MOESM1_ESM.xlsx]

## Sheet: Toral
	Con					Δ1°C					Δ2°C
Participants	Toral Resting	Toral End	Toral Last	Δfrom resting	Participants	Toral Resting	Toral End	Toral Last	Δfrom resting	Participants	Toral Resting	Toral End	Toral Last	Δfrom resting
NB01	36.5	36.4	36.6	-0.1	NB01	36.7	37.7	37.5	1	NB01	36.6	38.6	38.4	2
NB02	36.3	36.4	36.4	0.1	NB02	36.3	37.3	37	1	NB02	36.4	38.4	38.3	2
NB03	36.6	36.8	36.8	0.2	NB03	36.6	37.6	37.4	1	NB03	36.6	38.6	38.5	2
NB04	36.4	36.4	36.7	0	NB04	36.6	37.6	37.1	1	NB04	36.5	38.5	38.3	2
NB05	36.1	36.4	36.3	0.3	NB05	36.2	37.2	36.9	1	NB05	36.4	38.4	38	2
NB06	36.5	36.5	36.4	0	NB06	36.5	37.5	37.2	1	NB06	36.4	38.4	38.2	2
NB07	36.1	36.3	36.2	0.2	NB07	36.4	37.4	37.1	1	NB07	36.5	38.5	37.9	2
NB08	36	36.2	36.2	0.2	NB08	35.7	36.7	36.5	1	NB08	36	38	37.7	2
NB09	36.2	36.4	36.3	0.2	NB09	36.4	37.4	36.9	1	NB09	36.2	38.2	37.9	2
NB10	36.1	36.3	36.1	0.2	NB10	36.2	37.2	36.9	1	NB10	36.1	38.1	38	2
NB11	36.2	36.4	36.5	0.2	NB11	36	37	36.4	1	NB11	36.2	38.2	37.6	2
NB12	36.3	36.5	36.4	0.2	NB12	36.4	37.4	36.8	1	NB12	36.2	38.2	37.4	2
NB13	36.5	36.3	36.6	-0.2	NB13	36.6	37.6	37.2	1	NB13	36.4	38.4	37.7	2
NB14	36.4	36.5	36.5	0.1	NB14	36.6	37.6	37.5	1	NB14	36.3	38.3	37.9	2
NB15	35.9	36	36	0.1	NB15	35.9	36.9	36.7	1	NB15	36.2	38.2	38	2
NB16	36.2	36.5	36.4	0.3	NB16	36.4	37.4	36.8	1	NB16	36.2	38.2	37.6	2
NB17	36.3	36.2	36.4	-0.1	NB17	36.2	37.2	37	1	NB17	36.4	38.4	38.3	2
NB18	36.2	36.2	36.2	0	NB18	36.2	37.2	36.7	1	NB18	36.5	38.5	38.1	2

## Sheet: Skin temperature
	Con						Con						Δ1°C						Δ1°C						Δ2°C						Δ2°C
	Resting						Before test						Resting						End Heating						Resting						End Heating
Participants	Chest	Arm	Calf	Hamstring	Tsk	Participants	Chest	Arm	Calf	Hamstring	Tsk	Participants	Chest	Arm	Calf	Hamstring	Tsk	Participants	Chest	Arm	Calf	Hamstring	Tsk	Participants	Chest	Arm	Calf	Hamstring	Tsk	Participants	Chest	Arm	Calf	Hamstring	Tsk
NB01	32.5	29.8	28	29.2	30.13	NB01	32.6	29.8	28.1	29.2	30.18	NB01	32.3	29.7	27.9	29.3	30.04	NB01	36.2	35.7	35.3	35.3	35.69	NB01	32.7	29.7	28.2	29.2	30.2	NB01	37.7	37	36.2	36.5	36.95
NB02	32.7	30.1	28.2	29.3	30.34	NB02	32.5	30	28.2	29.3	30.25	NB02	32.7	30.1	28.1	29.4	30.34	NB02	36.4	36.1	35.4	35.6	35.95	NB02	32.5	30.2	28.4	29.1	30.31	NB02	37.3	37.2	36	36.3	36.81
NB03	33.3	30.5	28.3	29	30.6	NB03	33.4	30.5	28.4	29.1	30.67	NB03	33.2	30.4	28.4	29.1	30.58	NB03	36.6	36	35.4	35.5	35.96	NB03	33.3	30.3	28	29.2	30.52	NB03	37.8	37.6	35.9	36.4	37.08
NB04	32.6	30.2	28.1	28.9	30.24	NB04	32.5	30.1	28.1	28.9	30.18	NB04	32.4	30.2	28.2	28.9	30.2	NB04	36.9	36.5	35.3	35.7	36.22	NB04	33	30.6	28.3	28.8	30.5	NB04	37.7	37.7	36.3	36.6	37.2
NB05	32	29.9	28.4	28.8	30.01	NB05	32.1	29.9	28.3	28.8	30.02	NB05	32.1	30	28.3	29.1	30.11	NB05	36.7	36.2	35.4	35.6	36.07	NB05	33.1	29.4	28.4	29	30.23	NB05	37.2	37	35.8	36	36.62
NB06	32.9	30.1	28.6	29	30.42	NB06	32.8	30.2	28.4	28.9	30.36	NB06	32.7	30.5	28.5	29.3	30.52	NB06	36.4	35.9	35	35.3	35.75	NB06	33.4	29.5	28.3	29.3	30.39	NB06	37.3	37.1	36.1	36.3	36.8
NB07	32.8	30.3	28.3	28.7	30.33	NB07	32.9	30.2	28.3	28.7	30.33	NB07	32.9	30.1	28.2	29	30.34	NB07	36.3	36	35.4	35.7	35.91	NB07	33.2	29.9	28.2	28.7	30.31	NB07	37.5	37.4	36.2	36.7	37.05
NB08	33	30	28.5	28.9	30.38	NB08	32.9	29.9	28.4	28.8	30.28	NB08	33.1	29.9	28.6	28.9	30.4	NB08	36	35.6	35.1	35.4	35.58	NB08	33.5	30.2	28.4	29.1	30.61	NB08	37.1	37	35.7	36.2	36.61
NB09	33.4	30.2	28.6	29	30.6	NB09	33.2	30.2	28.6	29	30.54	NB09	32.6	29.9	28.5	29.3	30.31	NB09	35.9	35.6	35	35.3	35.51	NB09	33.9	30.5	28.5	29.2	30.86	NB09	37.6	37.5	36	36.5	37.03
NB10	32.7	29.9	28.3	28.7	30.18	NB10	32.8	30	28.2	28.8	30.24	NB10	33.4	30.5	28.5	29.1	30.69	NB10	36.2	35.7	35.1	35.5	35.69	NB10	32.9	30.1	28.4	28.9	30.36	NB10	37.8	37.5	35.9	36	36.97
NB11	33.5	29.9	28.2	28.8	30.42	NB11	33.3	29.7	28.3	28.7	30.3	NB11	32.3	30	28.3	29	30.15	NB11	35.6	35	34.7	34.8	35.08	NB11	33.5	30.3	28.3	28.6	30.52	NB11	37.4	37.2	36.2	36.7	36.96
NB12	32.1	30.1	28.6	29.2	30.22	NB12	32.2	30	28.5	29.3	30.22	NB12	32.4	29.8	28.5	29.2	30.2	NB12	36	35.6	35.2	35.3	35.58	NB12	32.6	30.5	28.8	29.3	30.55	NB12	37.9	37.7	36.4	36.6	37.28
NB13	32.3	30	28.4	29.1	30.19	NB13	32.2	30.1	28.5	29	30.19	NB13	32.9	29.9	28.5	29.3	30.4	NB13	36.1	35.4	35.1	35.2	35.51	NB13	33.4	30	28.4	29.3	30.56	NB13	37.4	37.3	36.1	36.3	36.89
NB14	32.4	30.4	28.2	28.7	30.22	NB14	32.1	30.5	28.1	28.8	30.16	NB14	33	30.6	28.6	29.5	30.7	NB14	36.5	36	35.4	35.6	35.95	NB14	33	30.5	28.3	28.8	30.47	NB14	37.5	37.1	35.8	36.2	36.78
NB15	32.7	29.9	28.3	28.8	30.2	NB15	32.5	30	28.3	29	30.21	NB15	33.4	30.8	28.6	29.6	30.9	NB15	36.1	35.5	34.9	35.1	35.48	NB15	32.9	30.2	28.2	28.9	30.35	NB15	37.9	37.8	36.6	36.9	37.41
NB16	32.6	30.1	28.1	28.6	30.15	NB16	32.7	30.2	28.2	28.8	30.27	NB16	33	30.5	28.3	29.5	30.61	NB16	35.9	35.5	35	35.2	35.46	NB16	33	30.4	28	28.5	30.32	NB16	37.6	37.3	35.7	36.1	36.83
NB17	32.9	30.4	28.7	29.3	30.59	NB17	32.8	30.6	28.6	29.3	30.6	NB17	33.5	30.6	28.7	29.9	30.95	NB17	36.2	35.7	35.1	35.4	35.67	NB17	33.3	30.6	28.5	29.4	30.75	NB17	37.3	37	35.6	35.9	36.59
NB18	33.2	30.5	28.8	29.4	30.75	NB18	33.1	30.6	28.9	29.5	30.79	NB18	33.2	30.4	28.8	29.4	30.72	NB18	36.6	36	35.5	35.8	36.04	NB18	33.1	30.1	28.9	29.1	30.56	NB18	37.6	37.2	36.2	35.7	36.82

## Sheet: MAP
	Con							Δ1°C							Δ2°C
	Rest			Get up				Rest			End Heating				Rest			End Heating
Participants	Sys	Dia	MAP	Sys	Dia	MAP	Participants	Sys	Dia	MAP	Sys	Dia	MAP	Participants	Sys	Dia	MAP	Sys	Dia	MAP
NB01	118	75	89.3333	114	72	86	NB01	115	68	83.6667	124	60	81.3333	NB01	116	77	90	105	66	79
NB02	121	79	93	116	75	88.6667	NB02	112	72	85.3333	96	56	69.3333	NB02	100	57	71.3333	81	34	49.6667
NB03	116	76	89.3333	114	75	88	NB03	118	80	92.6667	111	71	84.3333	NB03	113	70	84.3333	101	51	67.6667
NB04	117	79	91.6667	115	77	89.6667	NB04	116	63	80.6667	106	66	79.3333	NB04	124	82	96	113	59	77
NB05	115	80	91.6667	112	79	90	NB05	96	65	75.3333	90	50	63.3333	NB05	100	70	80	88	46	60
NB06	124	82	96	122	80	94	NB06	107	96	99.6667	103	68	79.6667	NB06	110	69	82.6667	105	53	70.3333
NB07	112	85	94	112	75	87.3333	NB07	100	63	75.3333	98	48	64.6667	NB07	111	61	77.6667	100	48	65.3333
NB08	110	79	89.3333	108	81	90	NB08	106	76	86	106	60	75.3333	NB08	117	79	91.6667	111	58	75.6667
NB09	116	76	89.3333	115	74	87.6667	NB09	98	68	78	98	59	72	NB09	103	74	83.6667	104	45	64.6667
NB10	114	77	89.3333	113	75	87.6667	NB10	123	75	91	104	64	77.3333	NB10	115	76	89	99	64	75.6667
NB11	115	80	91.6667	112	78	89.3333	NB11	103	65	77.6667	107	65	79	NB11	99	65	76.3333	74	40	51.3333
NB12	117	81	93	114	71	85.3333	NB12	114	74	87.3333	107	66	79.6667	NB12	112	80	90.6667	108	61	76.6667
NB13	118	82	94	118	72	87.3333	NB13	112	75	87.3333	106	66	79.3333	NB13	129	81	97	128	47	74
NB14	119	77	91	116	75	88.6667	NB14	103	73	83	102	65	77.3333	NB14	107	75	85.6667	106	60	75.3333
NB15	123	74	90.3333	120	77	91.3333	NB15	114	68	83.3333	102	68	79.3333	NB15	116	71	86	99	65	76.3333
NB16	122	83	96	119	80	93	NB16	100	70	80	103	66	78.3333	NB16	116	71	86	107	53	71
NB17	125	83	97	119	79	92.3333	NB17	109	79	89	111	56	74.3333	NB17	105	71	82.3333	87	52	63.6667
NB18	119	79	92.3333	115	78	90.3333	NB18	115	74	87.6667	126	63	84	NB18	103	67	79	93	38	56.3333

## Sheet: HR
	Con					Δ1°C					Δ2°C
Participants	HR Resting	HR End	HR Last	Δfrom resting	Participants	HR Resting	HREnd	HR Last	Δfrom resting	Participants	HR Resting	HREnd	HR Last	Δfrom resting
NB01	82	83	86	1	NB01	84	107	100	23	NB01	83	117	115	34
NB02	84	85	88	1	NB02	87	100	104	13	NB02	86	109	107	23
NB03	86	90	92	4	NB03	92	103	98	11	NB03	91	119	114	28
NB04	90	93	95	3	NB04	93	122	117	29	NB04	84	126	120	42
NB05	72	76	78	4	NB05	77	96	89	19	NB05	84	108	98	24
NB06	77	79	80	2	NB06	85	99	92	14	NB06	88	105	95	17
NB07	72	74	76	2	NB07	72	94	89	22	NB07	79	118	111	39
NB08	74	78	82	4	NB08	85	107	101	22	NB08	87	124	119	37
NB09	96	100	102	4	NB09	93	105	100	12	NB09	95	118	106	23
NB10	69	70	72	1	NB10	73	92	89	19	NB10	82	112	107	30
NB11	84	87	90	3	NB11	96	118	114	22	NB11	96	125	117	29
NB12	78	80	84	2	NB12	85	121	109	36	NB12	92	151	146	59
NB13	83	88	92	5	NB13	89	116	105	27	NB13	85	129	113	44
NB14	80	85	90	5	NB14	87	103	96	16	NB14	85	115	104	30
NB15	96	99	103	3	NB15	97	113	103	16	NB15	98	133	124	35
NB16	70	75	79	5	NB16	62	88	77	26	NB16	77	111	104	34
NB17	74	80	82	6	NB17	75	94	89	19	NB17	84	114	107	30
NB18	86	90	91	4	NB18	82	101	93	19	NB18	81	112	97	31
