# Supplementary material for: Effect of hyperthermia on simulated muscle activation in female when crossing obstacle
Source: Sci Rep. 2024 May 9;14:10635. doi: 10.1038/s41598-024-61536-y (PMC11082249; doi:10.1038/s41598-024-61536-y)
Supplement: Supplementary file 2 — Supplementary Information 2. [file 41598_2024_61536_MOESM2_ESM.xlsx]

## Sheet: T1-Trailing heel-strike
Trailing heel-strike (T1)
		Con		1℃		2℃
Muscles	Trailing	Mean	SD	Mean	SD	Mean	SD
Gluteus Maximus(GMAX)	10%LL	3.85	0.65	3.96	0.77	4.05	0.69
	20%LL	3.13	0.33	3.16	0.36	3.93	0.51
	30%LL	3.01	0.41	3.04	0.42	3.7	0.65
	10%LL ES	Con vs 1℃	0.154379	Con vs 2℃	0.298375	1℃ vs 2℃	0.123103
	20%LL ES	Con vs 1℃	0.0868744	Con vs 2℃	1.86248	1℃ vs 2℃	1.74438
	30%LL ES	Con vs 1℃	0.0722839	Con vs 2℃	1.26975	1℃ vs 2℃	1.2061
		Con		1℃		2℃
Gluteus Medius(GMED)	Trailing	Mean	SD	Mean	SD	Mean	SD
	10%LL	10.55	0.8	10.66	0.83	11.16	0.93
	20%LL	10.85	0.59	10.95	0.61	11.84	0.75
	30%LL	11.31	0.57	11.36	0.59	12.89	0.71
	10%LL ES	Con vs 1℃	0.134946	Con vs 2℃	0.70322	1℃ vs 2℃	0.567267
	20%LL ES	Con vs 1℃	0.166644	Con vs 2℃	1.46719	1℃ vs 2℃	1.30194
	30%LL ES	Con vs 1℃	0.0861941	Con vs 2℃	2.45411	1℃ vs 2℃	2.34388
		Con		1℃		2℃
Gluteus Minimus(GMIN)	Trailing	Mean	SD	Mean	SD	Mean	SD
	10%LL	3.82	0.5	3.85	0.59	4.07	0.62
	20%LL	3.95	0.4	3.99	0.41	4.87	0.48
	30%LL	4.04	0.47	4.1	0.47	5.05	0.55
	10%LL ES	Con vs 1℃	0.0548592	Con vs 2℃	0.443888	1℃ vs 2℃	0.363525
	20%LL ES	Con vs 1℃	0.0987579	Con vs 2℃	2.08232	1℃ vs 2℃	1.97144
	30%LL ES	Con vs 1℃	0.12766	Con vs 2℃	1.97433	1℃ vs 2℃	1.85704
		Con		1℃		2℃
Piriformis (PIRI)	Trailing	Mean	SD	Mean	SD	Mean	SD
	10%LL	2.69	0.55	2.77	0.54	2.93	0.66
	20%LL	2.72	0.37	2.79	0.35	3.63	0.67
	30%LL	2.81	0.41	2.83	0.41	3.92	0.52
	10%LL ES	Con vs 1℃	0.146783	Con vs 2℃	0.395065	1℃ vs 2℃	0.265343
	20%LL ES	Con vs 1℃	0.194369	Con vs 2℃	1.68144	1℃ vs 2℃	1.57154
	30%LL ES	Con vs 1℃	0.0487805	Con vs 2℃	2.37057	1℃ vs 2℃	2.32786
		Con		1℃		2℃
Quadratus Femoris(QF)	Trailing	Mean	SD	Mean	SD	Mean	SD
	10%LL	1.13	0.27	1.18	0.28	1.27	0.28
	20%LL	1.23	0.31	1.27	0.35	1.81	0.35
	30%LL	1.62	0.31	1.64	0.32	2.43	0.48
	10%LL ES	Con vs 1℃	0.181788	Con vs 2℃	0.509007	1℃ vs 2℃	0.321429
	20%LL ES	Con vs 1℃	0.12099	Con vs 2℃	1.75436	1℃ vs 2℃	1.54286
	30%LL ES	Con vs 1℃	0.0634841	Con vs 2℃	2.00474	1℃ vs 2℃	1.93665
		Con		1℃		2℃
Pectineus(PEC)	Trailing	Mean	SD	Mean	SD	Mean	SD
	10%LL	1.83	0.62	1.92	0.75	2.12	0.76
	20%LL	1.89	0.41	1.91	0.41	2.69	0.6
	30%LL	2.26	0.49	2.31	0.49	3.26	0.53
	10%LL ES	Con vs 1℃	0.130799	Con vs 2℃	0.418144	1℃ vs 2℃	0.264895
	20%LL ES	Con vs 1℃	0.0487805	Con vs 2℃	1.55685	1℃ vs 2℃	1.51793
	30%LL ES	Con vs 1℃	0.102041	Con vs 2℃	1.95928	1℃ vs 2℃	1.86131
		Con		1℃		2℃
Obturator Internus Muscle (OIM)	Trailing	Mean	SD	Mean	SD	Mean	SD
	10%LL	2.28	0.29	2.32	0.31	2.43	0.41
	20%LL	2.35	0.21	2.37	0.2	3.19	0.36
	30%LL	2.57	0.33	2.61	0.32	3.63	0.54
	10%LL ES	Con vs 1℃	0.133259	Con vs 2℃	0.42241	1℃ vs 2℃	0.30265
	20%LL ES	Con vs 1℃	0.097532	Con vs 2℃	2.85032	1℃ vs 2℃	2.81589
	30%LL ES	Con vs 1℃	0.123062	Con vs 2℃	2.36875	1℃ vs 2℃	2.29809
		Con		1℃		2℃
Obturator Externus Muscle (OEM)	Trailing	Mean	SD	Mean	SD	Mean	SD
	10%LL	1.94	0.64	1.95	0.71	2.21	0.49
	20%LL	2.12	0.44	2.13	0.48	2.87	0.56
	30%LL	2.61	0.57	2.68	0.67	3.82	0.82
	10%LL ES	Con vs 1℃	0.0147949	Con vs 2℃	0.473721	1℃ vs 2℃	0.42623
	20%LL ES	Con vs 1℃	0.0217186	Con vs 2℃	1.48932	1℃ vs 2℃	1.41889
	30%LL ES	Con vs 1℃	0.112538	Con vs 2℃	1.71351	1℃ vs 2℃	1.52251
		Con		1℃		2℃
Gemellus Inferior(GI)	Trailing	Mean	SD	Mean	SD	Mean	SD
	10%LL	0.56	0.09	0.58	0.09	0.61	0.11
	20%LL	0.59	0.11	0.6	0.12	0.79	0.11
	30%LL	0.61	0.12	0.62	0.14	0.89	0.18
	10%LL ES	Con vs 1℃	0.222222	Con vs 2℃	0.497519	1℃ vs 2℃	0.298511
	20%LL ES	Con vs 1℃	0.0868744	Con vs 2℃	1.81818	1℃ vs 2℃	1.65061
	30%LL ES	Con vs 1℃	0.0766965	Con vs 2℃	1.83042	1℃ vs 2℃	1.67447
		Con		1℃		2℃
Gemellus Superior(GS)	Trailing	Mean	SD	Mean	SD	Mean	SD
	10%LL	0.47	0.06	0.48	0.08	0.52	0.09
	20%LL	0.48	0.06	0.49	0.07	0.66	0.11
	30%LL	0.52	0.08	0.53	0.09	0.74	0.17
	10%LL ES	Con vs 1℃	0.141421	Con vs 2℃	0.65372	1℃ vs 2℃	0.469776
	20%LL ES	Con vs 1℃	0.153393	Con vs 2℃	2.0316	1℃ vs 2℃	1.84391
	30%LL ES	Con vs 1℃	0.117444	Con vs 2℃	1.65596	1℃ vs 2℃	1.54395
		Con		1℃		2℃
Adductor Longus (AL)	Trailing	Mean	SD	Mean	SD	Mean	SD
	10%LL	0.61	0.22	0.69	0.27	0.76	0.25
	20%LL	0.82	0.09	0.84	0.11	1.03	0.17
	30%LL	0.88	0.11	0.91	0.11	1.42	0.25
	10%LL ES	Con vs 1℃	0.324844	Con vs 2℃	0.637002	1℃ vs 2℃	0.269032
	20%LL ES	Con vs 1℃	0.199007	Con vs 2℃	1.54395	1℃ vs 2℃	1.32702
	30%LL ES	Con vs 1℃	0.272727	Con vs 2℃	2.79601	1℃ vs 2℃	2.64068
		Con		1℃		2℃
Adductor Brevis(AB)	Trailing	Mean	SD	Mean	SD	Mean	SD
	10%LL	0.31	0.13	0.34	0.16	0.41	0.14
	20%LL	0.42	0.07	0.43	0.07	0.66	0.12
	30%LL	0.59	0.11	0.61	0.13	1.04	0.2
	10%LL ES	Con vs 1℃	0.205798	Con vs 2℃	0.740233	1℃ vs 2℃	0.465633
	20%LL ES	Con vs 1℃	0.142857	Con vs 2℃	2.44314	1℃ vs 2℃	2.34134
	30%LL ES	Con vs 1℃	0.166091	Con vs 2℃	2.7881	1℃ vs 2℃	2.54934
		Con		1℃		2℃
Adductor Magnus (AM)	Trailing	Mean	SD	Mean	SD	Mean	SD
	10%LL	0.83	0.27	0.85	0.29	0.97	0.22
	20%LL	0.85	0.13	0.87	0.13	1.19	0.27
	30%LL	0.96	0.17	0.98	0.18	1.39	0.32
	10%LL ES	Con vs 1℃	0.0713831	Con vs 2℃	0.568477	1℃ vs 2℃	0.466217
	20%LL ES	Con vs 1℃	0.153846	Con vs 2℃	1.60456	1℃ vs 2℃	1.51017
	30%LL ES	Con vs 1℃	0.114239	Con vs 2℃	1.67823	1℃ vs 2℃	1.57926
		Con		1℃		2℃
Vastus Lateralis(VL)	Trailing	Mean	SD	Mean	SD	Mean	SD
	10%LL	4.83	0.92	5	1.02	5.07	1.11
	20%LL	5.03	0.83	5.15	1.19	5.36	1.23
	30%LL	5.09	1.17	5.14	1.26	5.34	1.23
	10%LL ES	Con vs 1℃	0.175025	Con vs 2℃	0.235424	1℃ vs 2℃	0.0656691
	20%LL ES	Con vs 1℃	0.116969	Con vs 2℃	0.314514	1℃ vs 2℃	0.17353
	30%LL ES	Con vs 1℃	0.0411241	Con vs 2℃	0.208268	1℃ vs 2℃	0.160631
		Con		1℃		2℃
Vastus Medialis(VM)	Trailing	Mean	SD	Mean	SD	Mean	SD
	10%LL	4.18	1.27	4.26	0.91	4.47	1.04
	20%LL	4.44	0.94	4.54	0.96	4.77	1.65
	30%LL	4.64	0.98	4.73	1.25	4.94	0.96
	10%LL ES	Con vs 1℃	0.0724138	Con vs 2℃	0.249847	1℃ vs 2℃	0.214908
	20%LL ES	Con vs 1℃	0.105257	Con vs 2℃	0.245759	1℃ vs 2℃	0.170391
	30%LL ES	Con vs 1℃	0.0801323	Con vs 2℃	0.309262	1℃ vs 2℃	0.18843
		Con		1℃		2℃
Vastus Intermedius (VI)	Trailing	Mean	SD	Mean	SD	Mean	SD
	10%LL	4.1	1.59	4.19	0.88	4.2	0.94
	20%LL	4.26	1.21	4.34	0.87	4.39	1.33
	30%LL	4.51	0.94	4.63	0.89	4.67	0.79
	10%LL ES	Con vs 1℃	0.0700384	Con vs 2℃	0.0765649	1℃ vs 2℃	0.010983
	20%LL ES	Con vs 1℃	0.0759155	Con vs 2℃	0.102248	1℃ vs 2℃	0.0444924
	30%LL ES	Con vs 1℃	0.131099	Con vs 2℃	0.18428	1℃ vs 2℃	0.0475349
		Con		1℃		2℃
Rectus Femoris (RF)	Trailing	Mean	SD	Mean	SD	Mean	SD
	10%LL	9.3	1.52	9.38	2.2	9.46	2.12
	20%LL	9.33	1.71	9.53	2.14	9.6	1.59
	30%LL	9.46	1.96	9.7	2.7	9.97	2.52
	10%LL ES	Con vs 1℃	0.0423097	Con vs 2℃	0.0867416	1℃ vs 2℃	0.0370307
	20%LL ES	Con vs 1℃	0.103254	Con vs 2℃	0.163528	1℃ vs 2℃	0.037132
	30%LL ES	Con vs 1℃	0.10173	Con vs 2℃	0.22592	1℃ vs 2℃	0.103387
		Con		1℃		2℃
Sartorius(SAR)	Trailing	Mean	SD	Mean	SD	Mean	SD
	10%LL	2.86	0.5	2.87	0.61	3.11	0.53
	20%LL	2.9	0.43	2.93	0.45	3.77	0.59
	30%LL	3.29	0.55	3.32	0.56	4.71	0.74
	10%LL ES	Con vs 1℃	0.0179302	Con vs 2℃	0.485231	1℃ vs 2℃	0.42002
	20%LL ES	Con vs 1℃	0.0681642	Con vs 2℃	1.68527	1℃ vs 2℃	1.60094
	30%LL ES	Con vs 1℃	0.0540519	Con vs 2℃	2.17805	1℃ vs 2℃	2.11825
		Con		1℃		2℃
Gracilis muscle (GRA)	Trailing	Mean	SD	Mean	SD	Mean	SD
	10%LL	1.29	0.37	1.34	0.39	1.42	0.33
	20%LL	1.39	0.41	1.42	0.47	1.45	0.45
	30%LL	1.42	0.38	1.45	0.52	1.53	0.54
	10%LL ES	Con vs 1℃	0.131533	Con vs 2℃	0.370824	1℃ vs 2℃	0.221455
	20%LL ES	Con vs 1℃	0.0680239	Con vs 2℃	0.139384	1℃ vs 2℃	0.065202
	30%LL ES	Con vs 1℃	0.0658744	Con vs 2℃	0.235594	1℃ vs 2℃	0.150917
		Con		1℃		2℃
Tensor Fasciae Lata(TFL)	Trailing	Mean	SD	Mean	SD	Mean	SD
	10%LL	7.35	1.38	7.38	2.07	7.46	0.99
	20%LL	7.39	1.28	7.49	1.59	7.75	1.36
	30%LL	7.89	2.04	7.99	2.47	8.13	1.57
	10%LL ES	Con vs 1℃	0.0170536	Con vs 2℃	0.0915951	1℃ vs 2℃	0.0493067
	20%LL ES	Con vs 1℃	0.0692834	Con vs 2℃	0.272602	1℃ vs 2℃	0.175738
	30%LL ES	Con vs 1℃	0.0441457	Con vs 2℃	0.131851	1℃ vs 2℃	0.0676486
		Con		1℃		2℃
Biceps Femoris long head(BFLH)	Trailing	Mean	SD	Mean	SD	Mean	SD
	10%LL	6.45	1.17	6.55	0.86	6.91	1.05
	20%LL	6.55	0.86	6.74	0.69	6.98	1.19
	30%LL	6.56	1.65	6.77	1.13	7.08	1.79
	10%LL ES	Con vs 1℃	0.0973931	Con vs 2℃	0.41381	1℃ vs 2℃	0.375112
	20%LL ES	Con vs 1℃	0.2437	Con vs 2℃	0.41418	1℃ vs 2℃	0.246742
	30%LL ES	Con vs 1℃	0.148504	Con vs 2℃	0.302076	1℃ vs 2℃	0.207104
		Con		1℃		2℃
Biceps Femoris short head(BFSH)	Trailing	Mean	SD	Mean	SD	Mean	SD
	10%LL	8.88	2.16	9.11	2.72	9.42	2.49
	20%LL	9.27	1.49	9.44	3.47	9.69	2.49
	30%LL	9.62	1.96	9.89	4.14	10.36	2.98
	10%LL ES	Con vs 1℃	0.0936477	Con vs 2℃	0.231675	1℃ vs 2℃	0.118886
	20%LL ES	Con vs 1℃	0.0636633	Con vs 2℃	0.204693	1℃ vs 2℃	0.082781
	30%LL ES	Con vs 1℃	0.0833611	Con vs 2℃	0.293406	1℃ vs 2℃	0.130304
		Con		1℃		2℃
Semitendinosus(ST)	Trailing	Mean	SD	Mean	SD	Mean	SD
	10%LL	7.95	1.29	8.01	1.57	8.19	1.93
	20%LL	8.16	1.43	8.2	1.98	8.36	1.99
	30%LL	8.32	1.93	8.36	2.62	8.42	2.14
	10%LL ES	Con vs 1℃	0.0417584	Con vs 2℃	0.146208	1℃ vs 2℃	0.102317
	20%LL ES	Con vs 1℃	0.0231611	Con vs 2℃	0.115422	1℃ vs 2℃	0.0806043
	30%LL ES	Con vs 1℃	0.0173837	Con vs 2℃	0.0490748	1℃ vs 2℃	0.0250829
		Con		1℃		2℃
Semimembranosus(SM)	Trailing	Mean	SD	Mean	SD	Mean	SD
	10%LL	13.87	2.31	14.03	2.18	14.11	2.18
	20%LL	14.14	2.69	14.27	2.38	14.33	2.06
	30%LL	14.42	1.94	14.55	3.27	14.66	1.98
	10%LL ES	Con vs 1℃	0.0712396	Con vs 2℃	0.106859	1℃ vs 2℃	0.0366972
	20%LL ES	Con vs 1℃	0.0511865	Con vs 2℃	0.0793055	1℃ vs 2℃	0.0269571
	30%LL ES	Con vs 1℃	0.0483534	Con vs 2℃	0.122443	1℃ vs 2℃	0.0406943
		Con		1℃		2℃
Soleus(SOL)	Trailing	Mean	SD	Mean	SD	Mean	SD
	10%LL	2.87	0.81	3.08	0.71	3.14	0.94
	20%LL	3.02	0.74	3.11	0.81	3.24	0.9
	30%LL	3.21	1.01	3.23	0.97	3.31	1.01
	10%LL ES	Con vs 1℃	0.27572	Con vs 2℃	0.307724	1℃ vs 2℃	0.0720308
	20%LL ES	Con vs 1℃	0.116011	Con vs 2℃	0.267025	1℃ vs 2℃	0.151837
	30%LL ES	Con vs 1℃	0.0201979	Con vs 2℃	0.0990099	1℃ vs 2℃	0.0807916
		Con		1℃		2℃
Gastrocnemius(GAS)	Trailing	Mean	SD	Mean	SD	Mean	SD
	10%LL	9.79	2.49	9.98	2.46	10.03	1.79
	20%LL	9.61	1.5	9.67	1.72	9.87	1.86
	30%LL	9.58	1.96	9.63	2.15	9.77	1.79
	10%LL ES	Con vs 1℃	0.0767663	Con vs 2℃	0.110679	1℃ vs 2℃	0.0232424
	20%LL ES	Con vs 1℃	0.0371804	Con vs 2℃	0.153881	1℃ vs 2℃	0.111647
	30%LL ES	Con vs 1℃	0.0243049	Con vs 2℃	0.101229	1℃ vs 2℃	0.0707712
		Con		1℃		2℃
Flexor Digitorum Longus(FDL)	Trailing	Mean	SD	Mean	SD	Mean	SD
	10%LL	3.27	1.1	3.38	0.87	3.66	0.95
	20%LL	3.18	0.81	3.22	1.13	3.51	0.93
	30%LL	3.13	1.13	3.21	0.95	3.41	1.06
	10%LL ES	Con vs 1℃	0.110922	Con vs 2℃	0.379473	1℃ vs 2℃	0.307395
	20%LL ES	Con vs 1℃	0.0406873	Con vs 2℃	0.378412	1℃ vs 2℃	0.280236
	30%LL ES	Con vs 1℃	0.0766366	Con vs 2℃	0.255577	1℃ vs 2℃	0.198708
		Con		1℃		2℃
Flexor Hallucis Longus(FHL)	Trailing	Mean	SD	Mean	SD	Mean	SD
	10%LL	0.23	0.16	0.25	0.12	0.27	0.13
	20%LL	0.25	0.12	0.27	0.19	0.29	0.13
	30%LL	0.28	0.11	0.29	0.2	0.31	0.16
	10%LL ES	Con vs 1℃	0.141421	Con vs 2℃	0.274398	1℃ vs 2℃	0.159872
	20%LL ES	Con vs 1℃	0.125863	Con vs 2℃	0.319744	1℃ vs 2℃	0.122859
	30%LL ES	Con vs 1℃	0.0619578	Con vs 2℃	0.218507	1℃ vs 2℃	0.110432
		Con		1℃		2℃
Tibialis Anterior(TA)	Trailing	Mean	SD	Mean	SD	Mean	SD
	10%LL	4.46	1.5	4.67	1.87	5	1.57
	20%LL	4.62	0.89	4.73	1.38	5.1	1.46
	30%LL	4.78	1.58	4.9	2.11	5.2	1.59
	10%LL ES	Con vs 1℃	0.123885	Con vs 2℃	0.3517	1℃ vs 2℃	0.191135
	20%LL ES	Con vs 1℃	0.0947343	Con vs 2℃	0.396999	1℃ vs 2℃	0.26046
	30%LL ES	Con vs 1℃	0.06438	Con vs 2℃	0.264983	1℃ vs 2℃	0.160584
		Con		1℃		2℃
Tibialis Posterior(TP)	Trailing	Mean	SD	Mean	SD	Mean	SD
	10%LL	6.06	1.96	6.08	1.52	6.47	1.48
	20%LL	6.18	1.85	6.24	1.52	6.58	1.1
	30%LL	6.21	1.4	6.28	1.39	6.69	1.13
	10%LL ES	Con vs 1℃	0.0114035	Con vs 2℃	0.236085	1℃ vs 2℃	0.259977
	20%LL ES	Con vs 1℃	0.0354388	Con vs 2℃	0.262825	1℃ vs 2℃	0.25627
	30%LL ES	Con vs 1℃	0.0501789	Con vs 2℃	0.377304	1℃ vs 2℃	0.323679
		Con		1℃		2℃
Peroneus Brevis(PB)	Trailing	Mean	SD	Mean	SD	Mean	SD
	10%LL	16.73	4.89	17.11	4.97	17.92	5.55
	20%LL	17.26	6.7	17.5	7.29	18.11	5.43
	30%LL	17.53	3.23	17.71	6.57	18.66	6.06
	10%LL ES	Con vs 1℃	0.0770766	Con vs 2℃	0.227515	1℃ vs 2℃	0.153759
	20%LL ES	Con vs 1℃	0.0342798	Con vs 2℃	0.139387	1℃ vs 2℃	0.0949027
	30%LL ES	Con vs 1℃	0.0347707	Con vs 2℃	0.232714	1℃ vs 2℃	0.150313
		Con		1℃		2℃
Extensor Digitorum Longus(EDL)	Trailing	Mean	SD	Mean	SD	Mean	SD
	10%LL	5.92	1.86	6.07	1.5	6.26	2.02
	20%LL	6.03	1.72	6.16	2.11	6.34	1.72
	30%LL	6.11	1.95	6.2	1.96	6.4	1.6
	10%LL ES	Con vs 1℃	0.0887776	Con vs 2℃	0.175109	1℃ vs 2℃	0.106796
	20%LL ES	Con vs 1℃	0.0675359	Con vs 2℃	0.180233	1℃ vs 2℃	0.0935112
	30%LL ES	Con vs 1℃	0.0460357	Con vs 2℃	0.162592	1℃ vs 2℃	0.111789
		Con		1℃		2℃
Extensor Hallucis Longus(EHL)	Trailing	Mean	SD	Mean	SD	Mean	SD
	10%LL	1.34	0.34	1.37	0.28	1.41	0.58
	20%LL	1.37	0.35	1.45	0.43	1.51	0.55
	30%LL	1.44	0.33	1.51	0.31	1.58	0.47
	10%LL ES	Con vs 1℃	0.0963242	Con vs 2℃	0.147246	1℃ vs 2℃	0.0878326
	20%LL ES	Con vs 1℃	0.204058	Con vs 2℃	0.303703	1℃ vs 2℃	0.121541
	30%LL ES	Con vs 1℃	0.218643	Con vs 2℃	0.344761	1℃ vs 2℃	0.175826

## Sheet: T2-Leading toe-above obstacle
Leading toe-above obstacle (T2)
		Con		1℃		2℃
Muscles	Leading	Mean	SD	Mean	SD	Mean	SD
Gluteus Maximus(GMAX)	10%LL	5.18	0.54	5.29	0.48	5.67	0.68
	20%LL	4.94	0.68	5.35	0.73	6.38	0.7
	30%LL	5.16	0.81	5.65	0.96	6.86	0.98
	10%LL ES	Con vs 1℃	0.215314	Con vs 2℃	0.798041	1℃ vs 2℃	0.645646
	20%LL ES	Con vs 1℃	0.581195	Con vs 2℃	2.08674	1℃ vs 2℃	1.44024
	30%LL ES	Con vs 1℃	0.551695	Con vs 2℃	1.89093	1℃ vs 2℃	1.24736
		Con		1℃		2℃
Gluteus Medius(GMED)	Leading	Mean	SD	Mean	SD	Mean	SD
	10%LL	2.07	0.59	2.24	0.59	2.39	0.58
	20%LL	1.99	0.52	2.06	0.52	2.31	0.52
	30%LL	1.92	0.6	2.02	0.68	2.24	0.76
	10%LL ES	Con vs 1℃	0.288136	Con vs 2℃	0.546989	1℃ vs 2℃	0.256401
	20%LL ES	Con vs 1℃	0.134615	Con vs 2℃	0.615385	1℃ vs 2℃	0.480769
	30%LL ES	Con vs 1℃	0.155946	Con vs 2℃	0.467365	1℃ vs 2℃	0.305085
		Con		1℃		2℃
Gluteus Minimus(GMIN)		Mean	SD	Mean	SD	Mean	SD
	Leading	Con		1℃		2℃
	10%LL	2.77	0.69	3.01	0.47	3.22	0.93
	20%LL	3.01	0.84	3.06	0.75	3.24	0.65
	30%LL	2.7	0.66	2.86	0.61	3.27	0.85
	10%LL ES	Con vs 1℃	0.406546	Con vs 2℃	0.549557	1℃ vs 2℃	0.28501
	20%LL ES	Con vs 1℃	0.0627926	Con vs 2℃	0.306245	1℃ vs 2℃	0.256489
	30%LL ES	Con vs 1℃	0.251773	Con vs 2℃	0.74906	1℃ vs 2℃	0.554206
		Con		1℃		2℃
Piriformis (PIRI)	Leading	Mean	SD	Mean	SD	Mean	SD
	10%LL	6.18	0.99	6.11	0.83	6.43	0.96
	20%LL	6.17	0.65	6.38	0.62	7.25	0.91
	30%LL	6.63	0.86	7.11	0.79	8.42	0.96
	10%LL ES	Con vs 1℃	-0.0766275	Con vs 2℃	0.25638	1℃ vs 2℃	0.356603
	20%LL ES	Con vs 1℃	0.330616	Con vs 2℃	1.36578	1℃ vs 2℃	1.11736
	30%LL ES	Con vs 1℃	0.581295	Con vs 2℃	1.96407	1℃ vs 2℃	1.49013
		Con		1℃		2℃
Quadratus Femoris(QF)	Leading	Mean	SD	Mean	SD	Mean	SD
	10%LL	3.6	0.82	3.63	0.72	3.73	0.76
	20%LL	3.59	0.81	3.65	0.9	3.94	0.86
	30%LL	3.68	0.71	3.74	0.79	4.11	0.77
	10%LL ES	Con vs 1℃	0.0388792	Con vs 2℃	0.164438	1℃ vs 2℃	0.135086
	20%LL ES	Con vs 1℃	0.0700784	Con vs 2℃	0.418974	1℃ vs 2℃	0.32946
	30%LL ES	Con vs 1℃	0.0798865	Con vs 2℃	0.580604	1℃ vs 2℃	0.47432
		Con		1℃		2℃
Pectineus(PEC)	Leading	Mean	SD	Mean	SD	Mean	SD
	10%LL	2.08	0.65	2.29	0.98	2.41	0.89
	20%LL	2.33	0.9	2.32	0.82	2.57	0.89
	30%LL	2.17	0.96	2.23	0.76	2.61	0.86
	10%LL ES	Con vs 1℃	0.252545	Con vs 2℃	0.42346	1℃ vs 2℃	0.128194
	20%LL ES	Con vs 1℃	-0.0116153	Con vs 2℃	0.268152	1℃ vs 2℃	0.292153
	30%LL ES	Con vs 1℃	0.0693005	Con vs 2℃	0.482788	1℃ vs 2℃	0.468245
		Con		1℃		2℃
Obturator Internus Muscle (OIM)	Leading	Mean	SD	Mean	SD	Mean	SD
	10%LL	2.84	0.81	3.22	0.61	3.27	0.74
	20%LL	2.95	0.72	3.23	0.64	3.28	0.8
	30%LL	3.04	0.77	3.24	0.69	3.35	0.76
	10%LL ES	Con vs 1℃	0.52998	Con vs 2℃	0.554274	1℃ vs 2℃	0.073733
	20%LL ES	Con vs 1℃	0.411054	Con vs 2℃	0.43361	1℃ vs 2℃	0.0690197
	30%LL ES	Con vs 1℃	0.273562	Con vs 2℃	0.40522	1℃ vs 2℃	0.151548
		Con		1℃		2℃
Obturator Externus Muscle (OEM)	Leading	Mean	SD	Mean	SD	Mean	SD
	10%LL	3.99	0.59	4.13	0.74	4.56	0.89
	20%LL	5.04	0.61	5.12	0.71	6.46	0.99
	30%LL	6.69	0.81	6.75	0.87	8.33	0.84
	10%LL ES	Con vs 1℃	0.2092	Con vs 2℃	0.754917	1℃ vs 2℃	0.525387
	20%LL ES	Con vs 1℃	0.120866	Con vs 2℃	1.72696	1℃ vs 2℃	1.55551
	30%LL ES	Con vs 1℃	0.0713831	Con vs 2℃	1.98755	1℃ vs 2℃	1.84767
		Con		1℃		2℃
Gemellus Inferior(GI)	Leading	Mean	SD	Mean	SD	Mean	SD
	10%LL	1.31	0.34	1.29	0.3	1.39	0.39
	20%LL	1.36	0.35	1.41	0.34	1.43	0.3
	30%LL	1.41	0.41	1.42	0.28	1.48	0.31
	10%LL ES	Con vs 1℃	-0.0623783	Con vs 2℃	0.218666	1℃ vs 2℃	0.28742
	20%LL ES	Con vs 1℃	0.144912	Con vs 2℃	0.21475	1℃ vs 2℃	0.0623783
	30%LL ES	Con vs 1℃	0.0284844	Con vs 2℃	0.192596	1℃ vs 2℃	0.203127
		Con		1℃		2℃
Gemellus Superior(GS)	Leading	Mean	SD	Mean	SD	Mean	SD
	10%LL	1.12	0.28	1.15	0.22	1.21	0.21
	20%LL	1.17	0.28	1.2	0.31	1.21	0.26
	30%LL	1.19	0.38	1.21	0.21	1.27	0.28
	10%LL ES	Con vs 1℃	0.119145	Con vs 2℃	0.363655	1℃ vs 2℃	0.278994
	20%LL ES	Con vs 1℃	0.101564	Con vs 2℃	0.148047	1℃ vs 2℃	0.0349535
	30%LL ES	Con vs 1℃	0.0651462	Con vs 2℃	0.239689	1℃ vs 2℃	0.242437
		Con		1℃		2℃
Adductor Longus (AL)	Leading	Mean	SD	Mean	SD	Mean	SD
	10%LL	1.11	1.13	1.11	0.62	1.22	0.81
	20%LL	1.1	0.56	1.17	0.88	1.26	0.91
	30%LL	1.12	0.74	1.13	0.67	1.33	0.88
	10%LL ES	Con vs 1℃	0	Con vs 2℃	0.11189	1℃ vs 2℃	0.152506
	20%LL ES	Con vs 1℃	0.0949071	Con vs 2℃	0.211767	1℃ vs 2℃	0.100545
	30%LL ES	Con vs 1℃	0.0141669	Con vs 2℃	0.258297	1℃ vs 2℃	0.255728
		Con		1℃		2℃
Adductor Brevis(AB)	Leading	Mean	SD	Mean	SD	Mean	SD
	10%LL	1.56	0.26	1.57	0.33	1.77	0.41
	20%LL	1.49	0.29	1.54	0.32	2.19	0.29
	30%LL	1.68	0.26	1.72	0.28	2.55	0.3
	10%LL ES	Con vs 1℃	0.0336622	Con vs 2℃	0.611723	1℃ vs 2℃	0.537409
	20%LL ES	Con vs 1℃	0.163737	Con vs 2℃	2.41379	1℃ vs 2℃	2.12857
	30%LL ES	Con vs 1℃	0.148047	Con vs 2℃	3.09925	1℃ vs 2℃	2.86037
		Con		1℃		2℃
Adductor Magnus (AM)	Leading	Mean	SD	Mean	SD	Mean	SD
	10%LL	2.08	0.28	2.12	0.29	2.9	0.25
	20%LL	2.11	0.37	2.27	0.28	3.03	0.33
	30%LL	2.41	0.35	2.44	0.36	3.55	0.36
	10%LL ES	Con vs 1℃	0.140329	Con vs 2℃	3.08939	1℃ vs 2℃	2.881
	20%LL ES	Con vs 1℃	0.487655	Con vs 2℃	2.62429	1℃ vs 2℃	2.48347
	30%LL ES	Con vs 1℃	0.0844987	Con vs 2℃	3.21095	1℃ vs 2℃	3.08333
		Con		1℃		2℃
Vastus Lateralis(VL)	Leading	Mean	SD	Mean	SD	Mean	SD
	10%LL	0.27	0.22	0.29	0.32	0.34	0.3
	20%LL	0.19	0.23	0.21	0.26	0.26	0.33
	30%LL	0.17	0.31	0.18	0.28	0.21	0.25
	10%LL ES	Con vs 1℃	0.0728357	Con vs 2℃	0.2661	1℃ vs 2℃	0.161206
	20%LL ES	Con vs 1℃	0.0814801	Con vs 2℃	0.246107	1℃ vs 2℃	0.168311
	30%LL ES	Con vs 1℃	0.0338546	Con vs 2℃	0.142044	1℃ vs 2℃	0.113027
		Con		1℃		2℃
Vastus Medialis(VM)	Leading	Mean	SD	Mean	SD	Mean	SD
	10%LL	0.21	0.22	0.23	0.2	0.29	0.33
	20%LL	0.14	0.18	0.17	0.21	0.21	0.27
	30%LL	0.15	0.29	0.15	0.25	0.17	0.25
	10%LL ES	Con vs 1℃	0.0951303	Con vs 2℃	0.28526	1℃ vs 2℃	0.219897
	20%LL ES	Con vs 1℃	0.153393	Con vs 2℃	0.30507	1℃ vs 2℃	0.16538
	30%LL ES	Con vs 1℃	0	Con vs 2℃	0.0738717	1℃ vs 2℃	0.08
		Con		1℃		2℃
Vastus Intermedius (VI)	Leading	Mean	SD	Mean	SD	Mean	SD
	10%LL	0.17	0.14	0.17	0.18	0.2	0.17
	20%LL	0.13	0.16	0.14	0.17	0.18	0.22
	30%LL	0.14	0.27	0.15	0.28	0.17	0.29
	10%LL ES	Con vs 1℃	0	Con vs 2℃	0.192648	1℃ vs 2℃	0.171359
	20%LL ES	Con vs 1℃	0.0605783	Con vs 2℃	0.259938	1℃ vs 2℃	0.203463
	30%LL ES	Con vs 1℃	0.0363576	Con vs 2℃	0.107075	1℃ vs 2℃	0.0701646
		Con		1℃		2℃
Rectus Femoris (RF)	Leading	Mean	SD	Mean	SD	Mean	SD
	10%LL	4.89	0.62	4.96	0.84	5.31	0.74
	20%LL	5	0.52	5.11	0.66	6.35	0.77
	30%LL	5.19	0.69	5.42	0.73	7.37	1.01
	10%LL ES	Con vs 1℃	0.09482	Con vs 2℃	0.615257	1℃ vs 2℃	0.442153
	20%LL ES	Con vs 1℃	0.185142	Con vs 2℃	2.05479	1℃ vs 2℃	1.72916
	30%LL ES	Con vs 1℃	0.323815	Con vs 2℃	2.52044	1℃ vs 2℃	2.21291
		Con		1℃		2℃
Sartorius(SAR)	Leading	Mean	SD	Mean	SD	Mean	SD
	10%LL	3.82	0.86	4.01	0.95	4.12	0.87
	20%LL	3.92	0.68	4.03	0.69	4.82	0.95
	30%LL	4.7	0.67	4.82	0.71	6.59	0.98
	10%LL ES	Con vs 1℃	0.209686	Con vs 2℃	0.346815	1℃ vs 2℃	0.120763
	20%LL ES	Con vs 1℃	0.16058	Con vs 2℃	1.08945	1℃ vs 2℃	0.951531
	30%LL ES	Con vs 1℃	0.17384	Con vs 2℃	2.25152	1℃ vs 2℃	2.06844
		Con		1℃		2℃
Gracilis muscle (GRA)	Leading	Mean	SD	Mean	SD	Mean	SD
	10%LL	2.58	0.7	2.75	0.78	2.8	0.88
	20%LL	2.59	0.56	2.82	0.62	3.01	0.43
	30%LL	2.76	0.34	2.99	0.55	3.12	0.64
	10%LL ES	Con vs 1℃	0.229395	Con vs 2℃	0.276691	1℃ vs 2℃	0.060132
	20%LL ES	Con vs 1℃	0.389328	Con vs 2℃	0.841263	1℃ vs 2℃	0.356121
	30%LL ES	Con vs 1℃	0.50304	Con vs 2℃	0.702514	1℃ vs 2℃	0.217865
		Con		1℃		2℃
Tensor Fasciae Lata(TFL)	Leading	Mean	SD	Mean	SD	Mean	SD
	10%LL	4.53	0.69	4.76	0.77	5.01	0.97
	20%LL	4.7	0.67	4.8	0.69	5.34	0.79
	30%LL	5.23	0.59	5.39	0.76	6.51	0.71
	10%LL ES	Con vs 1℃	0.314597	Con vs 2℃	0.570258	1℃ vs 2℃	0.285477
	20%LL ES	Con vs 1℃	0.147043	Con vs 2℃	0.873766	1℃ vs 2℃	0.72807
	30%LL ES	Con vs 1℃	0.23518	Con vs 2℃	1.96089	1℃ vs 2℃	1.52293
		Con		1℃		2℃
Biceps Femoris long head(BFLH)	Leading	Mean	SD	Mean	SD	Mean	SD
	10%LL	12.57	1.62	12.89	1.22	13.71	1.09
	20%LL	10.89	0.98	11.06	0.97	13.28	1.05
	30%LL	10.25	0.95	10.6	0.92	12.98	0.96
	10%LL ES	Con vs 1℃	0.22315	Con vs 2℃	0.825686	1℃ vs 2℃	0.708835
	20%LL ES	Con vs 1℃	0.174357	Con vs 2℃	2.35328	1℃ vs 2℃	2.1963
	30%LL ES	Con vs 1℃	0.374283	Con vs 2℃	2.8586	1℃ vs 2℃	2.53134
		Con		1℃		2℃
Biceps Femoris short head(BFSH)	Leading	Mean	SD	Mean	SD	Mean	SD
	10%LL	14.33	1.08	14.51	1.12	14.69	1.5
	20%LL	15.07	0.98	15.21	1.06	17.01	0.94
	30%LL	16.58	1.09	16.82	1.23	19.83	1.17
	10%LL ES	Con vs 1℃	0.163609	Con vs 2℃	0.275444	1℃ vs 2℃	0.135982
	20%LL ES	Con vs 1℃	0.137149	Con vs 2℃	2.02039	1℃ vs 2℃	1.79677
	30%LL ES	Con vs 1℃	0.206521	Con vs 2℃	2.87431	1℃ vs 2℃	2.50755
		Con		1℃		2℃
Semitendinosus(ST)	Leading	Mean	SD	Mean	SD	Mean	SD
	10%LL	10.67	1.66	11.43	1.73	11.68	1.42
	20%LL	9.77	1.42	10.03	1.41	11.36	1.37
	30%LL	9.26	1.37	9.53	1.29	11.21	1.41
	10%LL ES	Con vs 1℃	0.448282	Con vs 2℃	0.653862	1℃ vs 2℃	0.157967
	20%LL ES	Con vs 1℃	0.183744	Con vs 2℃	1.1396	1℃ vs 2℃	0.956736
	30%LL ES	Con vs 1℃	0.202916	Con vs 2℃	1.40273	1℃ vs 2℃	1.24322
		Con		1℃		2℃
Semimembranosus(SM)	Leading	Mean	SD	Mean	SD	Mean	SD
	10%LL	19.91	1.26	20.11	1.16	21	1.14
	20%LL	17.69	1.09	18.11	1.11	20.05	1.19
	30%LL	16.84	0.98	17.19	1.01	18.59	0.98
	10%LL ES	Con vs 1℃	0.165148	Con vs 2℃	0.9072	1℃ vs 2℃	0.773884
	20%LL ES	Con vs 1℃	0.381802	Con vs 2℃	2.06819	1℃ vs 2℃	1.68594
	30%LL ES	Con vs 1℃	0.351719	Con vs 2℃	1.78571	1℃ vs 2℃	1.40688
		Con		1℃		2℃
Soleus(SOL)	Leading	Mean	SD	Mean	SD	Mean	SD
	10%LL	0.01	0.02	0.03	0.09	0.04	0.11
	20%LL	0.01	0.01	0.02	0.06	0.02	0.05
	30%LL	0.01	0.02	0.01	0.02	0.01	0.01
	10%LL ES	Con vs 1℃	0.306786	Con vs 2℃	0.379473	1℃ vs 2℃	0.0995037
	20%LL ES	Con vs 1℃	0.232495	Con vs 2℃	0.27735	1℃ vs 2℃	0
	30%LL ES	Con vs 1℃	0	Con vs 2℃	0	1℃ vs 2℃	0
		Con		1℃		2℃
Gastrocnemius(GAS)	Leading	Mean	SD	Mean	SD	Mean	SD
	10%LL	1.26	0.51	1.27	0.49	1.41	0.37
	20%LL	1.28	0.42	1.29	0.54	1.6	0.62
	30%LL	1.37	0.61	1.45	0.78	1.71	0.71
	10%LL ES	Con vs 1℃	0.019996	Con vs 2℃	0.336675	1℃ vs 2℃	0.322457
	20%LL ES	Con vs 1℃	0.0206725	Con vs 2℃	0.604312	1℃ vs 2℃	0.533216
	30%LL ES	Con vs 1℃	0.114257	Con vs 2℃	0.51368	1℃ vs 2℃	0.348609
		Con		1℃		2℃
Flexor Digitorum Longus(FDL)	Leading	Mean	SD	Mean	SD	Mean	SD
	10%LL	1.2	0.47	1.47	0.51	1.82	0.34
	20%LL	1.17	0.81	1.37	0.41	1.39	0.57
	30%LL	1.12	0.43	1.3	0.64	1.31	0.41
	10%LL ES	Con vs 1℃	0.550562	Con vs 2℃	1.51152	1℃ vs 2℃	0.807537
	20%LL ES	Con vs 1℃	0.311551	Con vs 2℃	0.314125	1℃ vs 2℃	0.040283
	30%LL ES	Con vs 1℃	0.33015	Con vs 2℃	0.452253	1℃ vs 2℃	0.0186065
		Con		1℃		2℃
Flexor Hallucis Longus(FHL)	Leading	Mean	SD	Mean	SD	Mean	SD
	10%LL	0.01	0.03	0.01	0.02	0.01	0.02
	20%LL	0.01	0.01	0.01	0.02	0.01	0.02
	30%LL	0.01	0.04	0.01	0.01	0.01	0.02
	10%LL ES	Con vs 1℃	0	Con vs 2℃	0	1℃ vs 2℃	0
	20%LL ES	Con vs 1℃	0	Con vs 2℃	0	1℃ vs 2℃	0
	30%LL ES	Con vs 1℃	0	Con vs 2℃	0	1℃ vs 2℃	0
		Con		1℃		2℃
Tibialis Anterior(TA)	Leading	Mean	SD	Mean	SD	Mean	SD
	10%LL	5.11	2.1	5.91	1.49	6.81	1.97
	20%LL	5.07	1.55	5.65	1.86	6.63	1.9
	30%LL	4.59	1.89	4.72	2.32	4.94	1.82
	10%LL ES	Con vs 1℃	0.439385	Con vs 2℃	0.834955	1℃ vs 2℃	0.515296
	20%LL ES	Con vs 1℃	0.338779	Con vs 2℃	0.89973	1℃ vs 2℃	0.521247
	30%LL ES	Con vs 1℃	0.0614381	Con vs 2℃	0.188646	1℃ vs 2℃	0.105513
		Con		1℃		2℃
Tibialis Posterior(TP)	Leading	Mean	SD	Mean	SD	Mean	SD
	10%LL	2.69	0.78	2.88	0.58	3.16	0.92
	20%LL	2.28	0.63	2.38	0.55	2.69	0.59
	30%LL	2.04	0.55	2.15	0.31	2.27	0.54
	10%LL ES	Con vs 1℃	0.276439	Con vs 2℃	0.551076	1℃ vs 2℃	0.364097
	20%LL ES	Con vs 1℃	0.169103	Con vs 2℃	0.67177	1℃ vs 2℃	0.543525
	30%LL ES	Con vs 1℃	0.246399	Con vs 2℃	0.422001	1℃ vs 2℃	0.272551
		Con		1℃		2℃
Peroneus Brevis(PB)	Leading	Mean	SD	Mean	SD	Mean	SD
	10%LL	10.24	1.89	10.61	2.71	11.38	2.37
	20%LL	11.03	1.65	11.5	2.53	11.79	2.31
	30%LL	12.76	2.48	13.13	3.08	14.62	2.99
	10%LL ES	Con vs 1℃	0.158373	Con vs 2℃	0.531846	1℃ vs 2℃	0.302473
	20%LL ES	Con vs 1℃	0.220057	Con vs 2℃	0.378616	1℃ vs 2℃	0.119711
	30%LL ES	Con vs 1℃	0.132325	Con vs 2℃	0.677136	1℃ vs 2℃	0.490885
		Con		1℃		2℃
Extensor Digitorum Longus(EDL)	Leading	Mean	SD	Mean	SD	Mean	SD
	10%LL	3.31	0.43	3.46	0.5	4.21	0.83
	20%LL	3.35	0.54	3.53	0.71	5.33	1.07
	30%LL	3.52	0.62	3.78	0.91	6.94	1.16
	10%LL ES	Con vs 1℃	0.321671	Con vs 2℃	1.36161	1℃ vs 2℃	1.09463
	20%LL ES	Con vs 1℃	0.285373	Con vs 2℃	2.33629	1℃ vs 2℃	1.98234
	30%LL ES	Con vs 1℃	0.333924	Con vs 2℃	3.67721	1℃ vs 2℃	3.03111
		Con		1℃		2℃
Extensor Hallucis Longus(EHL)	Leading	Mean	SD	Mean	SD	Mean	SD
	10%LL	0.68	0.28	0.73	0.31	0.81	0.29
	20%LL	0.69	0.35	0.75	0.34	0.83	0.45
	30%LL	0.73	0.47	0.8	0.48	0.92	0.66
	10%LL ES	Con vs 1℃	0.169273	Con vs 2℃	0.45607	1℃ vs 2℃	0.266519
	20%LL ES	Con vs 1℃	0.173895	Con vs 2℃	0.347297	1℃ vs 2℃	0.200596
	30%LL ES	Con vs 1℃	0.14736	Con vs 2℃	0.331628	1℃ vs 2℃	0.20795

## Sheet: T3-Leading heel-strike
Leading heel-strike (T3)
		Con		1℃		2℃
Muscles	Leading	Mean	SD	Mean	SD	Mean	SD
Gluteus Maximus(GMAX)	10%LL	4.78	0.33	4.87	0.4	4.96	0.41
	20%LL	4.92	0.46	5	0.48	5.59	0.58
	30%LL	4.93	0.51	5.07	0.56	5.85	0.65
	10%LL ES	Con vs 1℃	0.245449	Con vs 2℃	0.483668	1℃ vs 2℃	0.222205
	20%LL ES	Con vs 1℃	0.170174	Con vs 2℃	1.27997	1℃ vs 2℃	1.10829
	30%LL ES	Con vs 1℃	0.261397	Con vs 2℃	1.57478	1℃ vs 2℃	1.2857
		Con		1℃		2℃
Gluteus Medius(GMED)	Leading	Mean	SD	Mean	SD	Mean	SD
	10%LL	5.91	0.57	5.92	0.55	6.15	0.59
	20%LL	5.09	0.52	5.16	0.57	5.91	0.58
	30%LL	4.52	0.75	4.62	0.77	5.6	0.77
	10%LL ES	Con vs 1℃	0.0178543	Con vs 2℃	0.413732	1℃ vs 2℃	0.403261
	20%LL ES	Con vs 1℃	0.128305	Con vs 2℃	1.4887	1℃ vs 2℃	1.3043
	30%LL ES	Con vs 1℃	0.131568	Con vs 2℃	1.42093	1℃ vs 2℃	1.27273
		Con		1℃		2℃
Gluteus Minimus(GMIN)		Mean	SD	Mean	SD	Mean	SD
	Leading	Con		1℃		2℃
	10%LL	3.35	0.38	3.55	0.44	3.7	0.64
	20%LL	3.46	0.29	3.59	0.36	4.06	0.48
	30%LL	3.7	0.64	3.67	0.64	4.41	0.68
	10%LL ES	Con vs 1℃	0.486504	Con vs 2℃	0.66501	1℃ vs 2℃	0.273134
	20%LL ES	Con vs 1℃	0.3977	Con vs 2℃	1.51306	1℃ vs 2℃	1.1078
	30%LL ES	Con vs 1℃	0.05	Con vs 2℃	1.07526	1℃ vs 2℃	1.1207
		Con		1℃		2℃
Piriformis (PIRI)	Leading	Mean	SD	Mean	SD	Mean	SD
	10%LL	4.72	0.71	4.94	0.76	5.1	0.72
	20%LL	4.99	0.57	5.08	0.65	5.77	0.63
	30%LL	5.71	0.41	5.85	0.52	6.94	0.64
	10%LL ES	Con vs 1℃	0.299147	Con vs 2℃	0.531456	1℃ vs 2℃	0.216137
	20%LL ES	Con vs 1℃	0.147225	Con vs 2℃	1.29838	1℃ vs 2℃	1.07799
	30%LL ES	Con vs 1℃	0.298991	Con vs 2℃	2.28859	1℃ vs 2℃	1.86933
		Con		1℃		2℃
Quadratus Femoris(QF)	Leading	Mean	SD	Mean	SD	Mean	SD
	10%LL	2.47	0.52	2.56	0.48	2.78	0.57
	20%LL	2.56	0.51	2.61	0.51	3.12	0.6
	30%LL	2.88	0.5	2.97	0.51	3.73	0.57
	10%LL ES	Con vs 1℃	0.179856	Con vs 2℃	0.56821	1℃ vs 2℃	0.417517
	20%LL ES	Con vs 1℃	0.0980392	Con vs 2℃	1.00571	1℃ vs 2℃	0.915913
	30%LL ES	Con vs 1℃	0.178209	Con vs 2℃	1.5854	1℃ vs 2℃	1.40524
		Con		1℃		2℃
Pectineus(PEC)	Leading	Mean	SD	Mean	SD	Mean	SD
	10%LL	3.36	0.54	3.43	0.65	3.61	0.62
	20%LL	3.52	0.51	3.58	0.51	4.62	0.57
	30%LL	3.8	0.52	3.86	0.56	5.35	0.71
	10%LL ES	Con vs 1℃	0.117148	Con vs 2℃	0.430013	1℃ vs 2℃	0.283386
	20%LL ES	Con vs 1℃	0.117647	Con vs 2℃	2.0339	1℃ vs 2℃	1.92296
	30%LL ES	Con vs 1℃	0.111035	Con vs 2℃	2.49078	1℃ vs 2℃	2.33026
		Con		1℃		2℃
Obturator Internus Muscle (OIM)	Leading	Mean	SD	Mean	SD	Mean	SD
	10%LL	2.78	0.38	2.94	0.45	3.05	0.5
	20%LL	2.96	0.44	3.01	0.43	3.4	0.47
	30%LL	3	0.42	3.05	0.42	3.74	0.41
	10%LL ES	Con vs 1℃	0.384178	Con vs 2℃	0.608009	1℃ vs 2℃	0.231259
	20%LL ES	Con vs 1℃	0.114935	Con vs 2℃	0.966508	1℃ vs 2℃	0.865812
	30%LL ES	Con vs 1℃	0.119048	Con vs 2℃	1.783	1℃ vs 2℃	1.66253
		Con		1℃		2℃
Obturator Externus Muscle (OEM)	Leading	Mean	SD	Mean	SD	Mean	SD
	10%LL	3.86	0.56	3.92	0.51	4.08	0.56
	20%LL	3.86	0.56	4.52	0.62	5.23	0.68
	30%LL	3.86	0.56	5.47	0.57	6.45	0.65
	10%LL ES	Con vs 1℃	0.112027	Con vs 2℃	0.392857	1℃ vs 2℃	0.298739
	20%LL ES	Con vs 1℃	1.1172	Con vs 2℃	2.1994	1℃ vs 2℃	1.09115
	30%LL ES	Con vs 1℃	2.84945	Con vs 2℃	4.2692	1℃ vs 2℃	1.60311
		Con		1℃		2℃
Gemellus Inferior(GI)	Leading	Mean	SD	Mean	SD	Mean	SD
	10%LL	0.91	0.12	0.95	0.17	0.99	0.26
	20%LL	0.98	0.2	0.99	0.25	1.01	0.17
	30%LL	1	0.17	1.01	0.22	1.04	0.17
	10%LL ES	Con vs 1℃	0.271851	Con vs 2℃	0.395092	1℃ vs 2℃	0.182101
	20%LL ES	Con vs 1℃	0.0441726	Con vs 2℃	0.161632	1℃ vs 2℃	0.0935561
	30%LL ES	Con vs 1℃	0.0508657	Con vs 2℃	0.235294	1℃ vs 2℃	0.152597
		Con		1℃		2℃
Gemellus Superior(GS)	Leading	Mean	SD	Mean	SD	Mean	SD
	10%LL	0.81	0.15	0.85	0.14	0.89	0.21
	20%LL	0.87	0.23	0.89	0.19	0.91	0.17
	30%LL	0.87	0.14	0.89	0.12	0.94	0.09
	10%LL ES	Con vs 1℃	0.275698	Con vs 2℃	0.438397	1℃ vs 2℃	0.224133
	20%LL ES	Con vs 1℃	0.0948091	Con vs 2℃	0.197787	1℃ vs 2℃	0.11094
	30%LL ES	Con vs 1℃	0.153393	Con vs 2℃	0.594803	1℃ vs 2℃	0.471405
		Con		1℃		2℃
Adductor Longus (AL)	Leading	Mean	SD	Mean	SD	Mean	SD
	10%LL	1.46	0.62	1.64	0.71	1.87	0.59
	20%LL	1.71	0.36	1.77	0.36	2.21	0.55
	30%LL	1.93	0.4	1.99	0.39	2.75	0.36
	10%LL ES	Con vs 1℃	0.270059	Con vs 2℃	0.677478	1℃ vs 2℃	0.352348
	20%LL ES	Con vs 1℃	0.166667	Con vs 2℃	1.0757	1℃ vs 2℃	0.94662
	30%LL ES	Con vs 1℃	0.151887	Con vs 2℃	2.15491	1℃ vs 2℃	2.02505
		Con		1℃		2℃
Adductor Brevis(AB)	Leading	Mean	SD	Mean	SD	Mean	SD
	10%LL	1.13	0.46	1.23	0.44	1.39	0.57
	20%LL	1.31	0.49	1.37	0.54	1.66	0.61
	30%LL	1.43	0.43	1.49	0.46	2.13	0.44
	10%LL ES	Con vs 1℃	0.222167	Con vs 2℃	0.502	1℃ vs 2℃	0.314239
	20%LL ES	Con vs 1℃	0.116368	Con vs 2℃	0.63261	1℃ vs 2℃	0.503416
	30%LL ES	Con vs 1℃	0.134755	Con vs 2℃	1.60909	1℃ vs 2℃	1.42187
		Con		1℃		2℃
Adductor Magnus (AM)	Leading	Mean	SD	Mean	SD	Mean	SD
	10%LL	1.73	0.7	1.8	0.44	1.96	0.6
	20%LL	1.76	0.37	1.81	0.4	2.31	0.61
	30%LL	1.8	0.38	1.85	0.43	2.52	0.45
	10%LL ES	Con vs 1℃	0.119732	Con vs 2℃	0.352804	1℃ vs 2℃	0.304114
	20%LL ES	Con vs 1℃	0.129772	Con vs 2℃	1.09023	1℃ vs 2℃	0.969367
	30%LL ES	Con vs 1℃	0.123222	Con vs 2℃	1.7288	1℃ vs 2℃	1.52233
		Con		1℃		2℃
Vastus Lateralis(VL)	Leading	Mean	SD	Mean	SD	Mean	SD
	10%LL	1	0.1	1.03	0.12	1.09	0.16
	20%LL	0.54	0.11	0.57	0.11	0.8	0.1
	30%LL	0.29	0.09	0.3	0.09	0.44	0.09
	10%LL ES	Con vs 1℃	0.271607	Con vs 2℃	0.674579	1℃ vs 2℃	0.424264
	20%LL ES	Con vs 1℃	0.272727	Con vs 2℃	2.47339	1℃ vs 2℃	2.188
	30%LL ES	Con vs 1℃	0.111111	Con vs 2℃	1.66667	1℃ vs 2℃	1.55556
		Con		1℃		2℃
Vastus Medialis(VM)	Leading	Mean	SD	Mean	SD	Mean	SD
	10%LL	0.86	0.11	0.87	0.11	0.93	0.1
	20%LL	0.49	0.04	0.51	0.04	0.66	0.04
	30%LL	0.22	0.03	0.23	0.04	0.37	0.04
	10%LL ES	Con vs 1℃	0.0909091	Con vs 2℃	0.665912	1℃ vs 2℃	0.570782
	20%LL ES	Con vs 1℃	0.5	Con vs 2℃	4.25	1℃ vs 2℃	3.75
	30%LL ES	Con vs 1℃	0.282843	Con vs 2℃	4.24264	1℃ vs 2℃	3.5
		Con		1℃		2℃
Vastus Intermedius (VI)	Leading	Mean	SD	Mean	SD	Mean	SD
	10%LL	0.81	0.11	0.81	0.11	0.85	0.13
	20%LL	0.35	0.03	0.36	0.04	0.54	0.04
	30%LL	0.24	0.02	0.25	0.03	0.36	0.04
	10%LL ES	Con vs 1℃	0	Con vs 2℃	0.332182	1℃ vs 2℃	0.332182
	20%LL ES	Con vs 1℃	0.282843	Con vs 2℃	5.37401	1℃ vs 2℃	4.5
	30%LL ES	Con vs 1℃	0.392232	Con vs 2℃	3.79473	1℃ vs 2℃	3.11127
		Con		1℃		2℃
Rectus Femoris (RF)	Leading	Mean	SD	Mean	SD	Mean	SD
	10%LL	7.21	0.67	7.26	0.77	7.57	0.87
	20%LL	6.43	0.72	6.52	0.68	7.39	0.69
	30%LL	5.99	0.68	6.08	0.72	7.12	0.76
	10%LL ES	Con vs 1℃	0.0692776	Con vs 2℃	0.463639	1℃ vs 2℃	0.377348
	20%LL ES	Con vs 1℃	0.128519	Con vs 2℃	1.36139	1℃ vs 2℃	1.27004
	30%LL ES	Con vs 1℃	0.128519	Con vs 2℃	1.56703	1℃ vs 2℃	1.40489
		Con		1℃		2℃
Sartorius(SAR)	Leading	Mean	SD	Mean	SD	Mean	SD
	10%LL	3.38	0.56	3.42	0.74	3.72	0.71
	20%LL	3.8	0.55	3.95	0.66	4.88	0.72
	30%LL	4.89	0.6	4.97	0.67	6.08	0.63
	10%LL ES	Con vs 1℃	0.0609569	Con vs 2℃	0.531737	1℃ vs 2℃	0.413705
	20%LL ES	Con vs 1℃	0.246916	Con vs 2℃	1.68575	1℃ vs 2℃	1.34655
	30%LL ES	Con vs 1℃	0.125793	Con vs 2℃	1.93438	1℃ vs 2℃	1.70688
		Con		1℃		2℃
Gracilis muscle (GRA)	Leading	Mean	SD	Mean	SD	Mean	SD
	10%LL	1.55	0.47	1.6	0.42	1.83	0.64
	20%LL	1.62	0.43	1.64	0.52	1.84	0.54
	30%LL	1.62	0.43	1.75	0.56	1.89	0.58
	10%LL ES	Con vs 1℃	0.112183	Con vs 2℃	0.49869	1℃ vs 2℃	0.424907
	20%LL ES	Con vs 1℃	0.0419176	Con vs 2℃	0.450719	1℃ vs 2℃	0.377291
	30%LL ES	Con vs 1℃	0.260391	Con vs 2℃	0.528853	1℃ vs 2℃	0.245576
		Con		1℃		2℃
Tensor Fasciae Lata(TFL)	Leading	Mean	SD	Mean	SD	Mean	SD
	10%LL	4.23	1.34	4.57	1.58	5.18	1.47
	20%LL	4.68	1.44	4.85	1.63	5.43	1.6
	30%LL	4.87	1.36	4.95	1.66	5.61	1.32
	10%LL ES	Con vs 1℃	0.232094	Con vs 2℃	0.675434	1℃ vs 2℃	0.39974
	20%LL ES	Con vs 1℃	0.110538	Con vs 2℃	0.492739	1℃ vs 2℃	0.359118
	30%LL ES	Con vs 1℃	0.0527206	Con vs 2℃	0.552177	1℃ vs 2℃	0.440098
		Con		1℃		2℃
Biceps Femoris long head(BFLH)	Leading	Mean	SD	Mean	SD	Mean	SD
	10%LL	9.31	0.74	9.35	0.73	9.51	0.85
	20%LL	9.27	0.66	9.36	0.71	10.24	0.76
	30%LL	9.65	0.73	9.79	0.77	11.02	0.88
	10%LL ES	Con vs 1℃	0.0544205	Con vs 2℃	0.250972	1℃ vs 2℃	0.20195
	20%LL ES	Con vs 1℃	0.131299	Con vs 2℃	1.36282	1℃ vs 2℃	1.19659
	30%LL ES	Con vs 1℃	0.1866	Con vs 2℃	1.69452	1℃ vs 2℃	1.48761
		Con		1℃		2℃
Biceps Femoris short head(BFSH)	Leading	Mean	SD	Mean	SD	Mean	SD
	10%LL	6.57	1.04	6.66	0.85	6.98	0.94
	20%LL	7.19	0.67	7.27	0.67	8.39	0.76
	30%LL	10.26	0.87	10.33	0.87	11.72	0.86
	10%LL ES	Con vs 1℃	0.0947605	Con vs 2℃	0.413614	1℃ vs 2℃	0.357091
	20%LL ES	Con vs 1℃	0.119403	Con vs 2℃	1.67501	1℃ vs 2℃	1.56334
	30%LL ES	Con vs 1℃	0.0804598	Con vs 2℃	1.68783	1℃ vs 2℃	1.60691
		Con		1℃		2℃
Semitendinosus(ST)	Leading	Mean	SD	Mean	SD	Mean	SD
	10%LL	6.45	0.71	6.64	0.77	6.73	0.77
	20%LL	6.56	0.6	6.69	0.59	7.37	0.63
	30%LL	7.21	0.77	7.31	0.85	8.19	0.83
	10%LL ES	Con vs 1℃	0.256546	Con vs 2℃	0.378068	1℃ vs 2℃	0.116883
	20%LL ES	Con vs 1℃	0.21848	Con vs 2℃	1.31668	1℃ vs 2℃	1.11416
	30%LL ES	Con vs 1℃	0.123307	Con vs 2℃	1.22414	1℃ vs 2℃	1.04754
		Con		1℃		2℃
Semimembranosus(SM)	Leading	Mean	SD	Mean	SD	Mean	SD
	10%LL	12.07	0.72	12.44	0.86	12.49	0.81
	20%LL	12.14	0.57	12.3	0.62	13.35	0.76
	30%LL	12.79	0.68	12.86	0.7	13.96	0.77
	10%LL ES	Con vs 1℃	0.466527	Con vs 2℃	0.548072	1℃ vs 2℃	0.0598534
	20%LL ES	Con vs 1℃	0.268671	Con vs 2℃	1.80126	1℃ vs 2℃	1.51397
	30%LL ES	Con vs 1℃	0.101439	Con vs 2℃	1.61069	1℃ vs 2℃	1.4949
		Con		1℃		2℃
Soleus(SOL)	Leading	Mean	SD	Mean	SD	Mean	SD
	10%LL	0.01	0.05	0.02	0.03	0.03	0.05
	20%LL	0.01	0.03	0.02	0.05	0.03	0.04
	30%LL	0.01	0.03	0.01	0.02	0.02	0.03
	10%LL ES	Con vs 1℃	0.242536	Con vs 2℃	0.4	1℃ vs 2℃	0.242536
	20%LL ES	Con vs 1℃	0.242536	Con vs 2℃	0.565685	1℃ vs 2℃	0.220863
	30%LL ES	Con vs 1℃	0	Con vs 2℃	0.333333	1℃ vs 2℃	0.392232
		Con		1℃		2℃
Gastrocnemius(GAS)	Leading	Mean	SD	Mean	SD	Mean	SD
	10%LL	2.01	0.31	1.98	0.38	2.22	0.34
	20%LL	1.55	0.36	1.62	0.38	2.13	0.38
	30%LL	1.27	0.27	1.33	0.32	1.95	0.28
	10%LL ES	Con vs 1℃	0.18	Con vs 2℃	0.645467	1℃ vs 2℃	0.66564
	20%LL ES	Con vs 1℃	0.18912	Con vs 2℃	1.567	1℃ vs 2℃	1.34211
	30%LL ES	Con vs 1℃	0.202663	Con vs 2℃	2.47232	1℃ vs 2℃	2.06209
		Con		1℃		2℃
Flexor Digitorum Longus(FDL)	Leading	Mean	SD	Mean	SD	Mean	SD
	10%LL	0.71	0.27	0.82	0.18	1.24	0.23
	20%LL	0.66	0.13	0.8	0.18	0.89	0.19
	30%LL	0.52	0.16	0.63	0.23	0.82	0.16
	10%LL ES	Con vs 1℃	0.479395	Con vs 2℃	2.11325	1℃ vs 2℃	2.03371
	20%LL ES	Con vs 1℃	0.891702	Con vs 2℃	1.41288	1℃ vs 2℃	0.486309
	30%LL ES	Con vs 1℃	0.55523	Con vs 2℃	1.875	1℃ vs 2℃	0.959033
		Con		1℃		2℃
Flexor Hallucis Longus(FHL)	Leading	Mean	SD	Mean	SD	Mean	SD
	10%LL	0.01	0.02	0.01	0.02	0.02	0.03
	20%LL	0.01	0.01	0.01	0.01	0.01	0.03
	30%LL	0.01	0.02	0.01	0.01	0.01	0.01
	10%LL ES	Con vs 1℃	0	Con vs 2℃	0.392232	1℃ vs 2℃	0.392232
	20%LL ES	Con vs 1℃	0	Con vs 2℃	0	1℃ vs 2℃	0
	30%LL ES	Con vs 1℃	0	Con vs 2℃	0	1℃ vs 2℃	0
		Con		1℃		2℃
Tibialis Anterior(TA)	Leading	Mean	SD	Mean	SD	Mean	SD
	10%LL	3.38	0.78	3.6	0.38	4.07	0.48
	20%LL	2.93	0.52	3.51	0.42	3.84	0.51
	30%LL	2.76	0.34	3.02	0.51	3.34	0.62
	10%LL ES	Con vs 1℃	0.35859	Con vs 2℃	1.06545	1℃ vs 2℃	1.08571
	20%LL ES	Con vs 1℃	1.22712	Con vs 2℃	1.76691	1℃ vs 2℃	0.706377
	30%LL ES	Con vs 1℃	0.599885	Con vs 2℃	1.16	1℃ vs 2℃	0.563707
		Con		1℃		2℃
Tibialis Posterior(TP)	Leading	Mean	SD	Mean	SD	Mean	SD
	10%LL	1.75	0.66	1.85	0.66	2.11	0.61
	20%LL	1.6	0.44	1.84	0.48	2.07	0.55
	30%LL	1.44	0.53	1.63	0.6	1.81	0.63
	10%LL ES	Con vs 1℃	0.151515	Con vs 2℃	0.56649	1℃ vs 2℃	0.409132
	20%LL ES	Con vs 1℃	0.521247	Con vs 2℃	0.943688	1℃ vs 2℃	0.445574
	30%LL ES	Con vs 1℃	0.33564	Con vs 2℃	0.635574	1℃ vs 2℃	0.292596
		Con		1℃		2℃
Peroneus Brevis(PB)	Leading	Mean	SD	Mean	SD	Mean	SD
	10%LL	9.01	1.99	10.3	1.32	11.02	2.12
	20%LL	10	1.78	11.03	1.62	11.28	1.98
	30%LL	11.15	1.71	11.33	2.3	12.91	1.94
	10%LL ES	Con vs 1℃	0.763963	Con vs 2℃	0.977613	1℃ vs 2℃	0.407724
	20%LL ES	Con vs 1℃	0.605213	Con vs 2℃	0.67989	1℃ vs 2℃	0.1382
	30%LL ES	Con vs 1℃	0.0888193	Con vs 2℃	0.962475	1℃ vs 2℃	0.742611
		Con		1℃		2℃
Extensor Digitorum Longus(EDL)	Leading	Mean	SD	Mean	SD	Mean	SD
	10%LL	2.54	0.88	2.63	0.59	2.98	0.64
	20%LL	2.61	0.62	2.64	0.75	3.05	0.51
	30%LL	2.78	0.62	2.88	0.52	3.56	0.54
	10%LL ES	Con vs 1℃	0.120134	Con vs 2℃	0.571863	1℃ vs 2℃	0.568636
	20%LL ES	Con vs 1℃	0.0435998	Con vs 2℃	0.775097	1℃ vs 2℃	0.6393
	30%LL ES	Con vs 1℃	0.174767	Con vs 2℃	1.34164	1℃ vs 2℃	1.28279
		Con		1℃		2℃
Extensor Hallucis Longus(EHL)	Leading	Mean	SD	Mean	SD	Mean	SD
	10%LL	0.55	0.21	0.59	0.19	0.98	0.17
	20%LL	0.55	0.15	0.6	0.13	1.06	0.29
	30%LL	0.63	0.22	0.66	0.28	1.16	0.24
	10%LL ES	Con vs 1℃	0.19975	Con vs 2℃	2.25072	1℃ vs 2℃	2.16333
	20%LL ES	Con vs 1℃	0.356235	Con vs 2℃	2.20906	1℃ vs 2℃	2.04697
	30%LL ES	Con vs 1℃	0.119145	Con vs 2℃	2.30217	1℃ vs 2℃	1.91741

## Sheet: T4-Trailing toe-off
Trailing toe-off (T4)
		Con		1℃		2℃
Muscles	Trailing	Mean	SD	Mean	SD	Mean	SD
Gluteus Maximus(GMAX)	10%LL	4.28	0.42	4.39	0.59	4.62	0.54
	20%LL	3.46	0.46	3.72	0.58	4.31	0.6
	30%LL	2.82	0.48	3.11	0.56	3.84	0.64
	10%LL ES	Con vs 1℃	0.2148	Con vs 2℃	0.702863	1℃ vs 2℃	0.406682
	20%LL ES	Con vs 1℃	0.496704	Con vs 2℃	1.58997	1℃ vs 2℃	0.999856
	30%LL ES	Con vs 1℃	0.55605	Con vs 2℃	1.80312	1℃ vs 2℃	1.21397
		Con		1℃		2℃
Gluteus Medius(GMED)	Trailing	Mean	SD	Mean	SD	Mean	SD
	10%LL	13.36	3.27	14.92	3.93	15.78	4.23
	20%LL	13.85	3.8	15.91	4.52	20.42	5.21
	30%LL	15.58	3.33	17.61	4.91	23.39	5.46
	10%LL ES	Con vs 1℃	0.431524	Con vs 2℃	0.640111	1℃ vs 2℃	0.210642
	20%LL ES	Con vs 1℃	0.493348	Con vs 2℃	1.44084	1℃ vs 2℃	0.924708
	30%LL ES	Con vs 1℃	0.483903	Con vs 2℃	1.72704	1℃ vs 2℃	1.11319
		Con		1℃		2℃
Gluteus Minimus(GMIN)		Mean	SD	Mean	SD	Mean	SD
	Trailing	Con		Δ1℃		Δ2℃
	10%LL	3.84	0.44	4.04	0.51	4.33	0.63
	20%LL	4.24	0.53	4.31	0.65	5.66	0.77
	30%LL	4.59	0.51	4.77	0.66	5.94	0.83
	10%LL ES	Con vs 1℃	0.419914	Con vs 2℃	0.901781	1℃ vs 2℃	0.505976
	20%LL ES	Con vs 1℃	0.118035	Con vs 2℃	2.14831	1℃ vs 2℃	1.89466
	30%LL ES	Con vs 1℃	0.305194	Con vs 2℃	1.95982	1℃ vs 2℃	1.56035
		Con		1℃		2℃
Piriformis (PIRI)	Trailing	Mean	SD	Mean	SD	Mean	SD
	10%LL	2.33	0.23	2.35	0.26	2.45	0.23
	20%LL	2.38	0.29	2.4	0.3	3.19	0.47
	30%LL	2.59	0.38	2.64	0.39	3.43	0.55
	10%LL ES	Con vs 1℃	0.0814801	Con vs 2℃	0.521739	1℃ vs 2℃	0.4074
	20%LL ES	Con vs 1℃	0.0677869	Con vs 2℃	2.0742	1℃ vs 2℃	2.0037
	30%LL ES	Con vs 1℃	0.129859	Con vs 2℃	1.77701	1℃ vs 2℃	1.65702
		Con		1℃		2℃
Quadratus Femoris(QF)	Trailing	Mean	SD	Mean	SD	Mean	SD
	10%LL	1.38	0.36	1.57	0.44	1.6	0.58
	20%LL	1.47	0.47	1.53	0.55	2.18	0.61
	30%LL	1.65	0.41	1.83	0.54	2.55	0.71
	10%LL ES	Con vs 1℃	0.472643	Con vs 2℃	0.455769	1℃ vs 2℃	0.0582772
	20%LL ES	Con vs 1℃	0.117287	Con vs 2℃	1.30391	1℃ vs 2℃	1.11919
	30%LL ES	Con vs 1℃	0.375448	Con vs 2℃	1.55242	1℃ vs 2℃	1.14149
		Con		1℃		2℃
Pectineus(PEC)	Trailing	Mean	SD	Mean	SD	Mean	SD
	10%LL	1.19	0.47	1.22	0.67	1.43	0.78
	20%LL	1.33	0.54	1.51	0.65	2.4	0.93
	30%LL	2.08	0.51	2.22	0.82	3.24	0.93
	10%LL ES	Con vs 1℃	0.0518398	Con vs 2℃	0.372709	1℃ vs 2℃	0.288825
	20%LL ES	Con vs 1℃	0.301237	Con vs 2℃	1.4071	1℃ vs 2℃	1.1093
	30%LL ES	Con vs 1℃	0.205031	Con vs 2℃	1.54667	1℃ vs 2℃	1.16342
		Con		1℃		2℃
Obturator Internus Muscle (OIM)	Trailing	Mean	SD	Mean	SD	Mean	SD
	10%LL	2.53	0.49	2.73	0.54	2.8	0.62
	20%LL	2.74	0.55	2.95	0.66	3.55	0.71
	30%LL	3.21	0.57	3.32	0.61	4.13	0.71
	10%LL ES	Con vs 1℃	0.387893	Con vs 2℃	0.483184	1℃ vs 2℃	0.120404
	20%LL ES	Con vs 1℃	0.345682	Con vs 2℃	1.27547	1℃ vs 2℃	0.87533
	30%LL ES	Con vs 1℃	0.186334	Con vs 2℃	1.42898	1℃ vs 2℃	1.22377
		Con		1℃		2℃
Obturator Externus Muscle (OEM)	Trailing	Mean	SD	Mean	SD	Mean	SD
	10%LL	2.28	0.58	2.53	0.61	2.86	0.71
	20%LL	2.2	0.56	2.71	0.78	3.53	0.87
	30%LL	3.14	0.57	3.33	0.73	4.49	0.88
	10%LL ES	Con vs 1℃	0.420035	Con vs 2℃	0.894693	1℃ vs 2℃	0.498571
	20%LL ES	Con vs 1℃	0.751138	Con vs 2℃	1.81791	1℃ vs 2℃	0.992464
	30%LL ES	Con vs 1℃	0.290119	Con vs 2℃	1.82092	1℃ vs 2℃	1.43478
		Con		1℃		2℃
Gemellus Inferior(GI)		Mean	SD	Mean	SD	Mean	SD
	10%LL	0.47	0.08	0.52	0.09	0.53	0.09
	20%LL	0.5	0.09	0.55	0.1	0.66	0.11
	30%LL	0.6	0.09	0.63	0.12	0.75	0.13
	10%LL ES	Con vs 1℃	0.58722	Con vs 2℃	0.704664	1℃ vs 2℃	0.111111
	20%LL ES	Con vs 1℃	0.525588	Con vs 2℃	1.59206	1℃ vs 2℃	1.04643
	30%LL ES	Con vs 1℃	0.282843	Con vs 2℃	1.34164	1℃ vs 2℃	0.959233
		Con		1℃		2℃
Gemellus Superior(GS)	Trailing	Mean	SD	Mean	SD	Mean	SD
	10%LL	0.35	0.05	0.4	0.06	0.42	0.1
	20%LL	0.41	0.07	0.43	0.08	0.53	0.09
	30%LL	0.42	0.07	0.44	0.09	0.58	0.09
	10%LL ES	Con vs 1℃	0.905357	Con vs 2℃	0.885438	1℃ vs 2℃	0.242536
	20%LL ES	Con vs 1℃	0.266076	Con vs 2℃	1.48842	1℃ vs 2℃	1.17444
	30%LL ES	Con vs 1℃	0.248069	Con vs 2℃	1.98456	1℃ vs 2℃	1.55556
		Con		1℃		2℃
Adductor Longus (AL)	Trailing	Mean	SD	Mean	SD	Mean	SD
	10%LL	0.46	0.21	0.63	0.37	0.72	0.53
	20%LL	0.51	0.21	0.71	0.44	1.29	0.69
	30%LL	0.76	0.37	0.97	0.47	1.65	0.79
	10%LL ES	Con vs 1℃	0.565099	Con vs 2℃	0.644981	1℃ vs 2℃	0.196913
	20%LL ES	Con vs 1℃	0.580137	Con vs 2℃	1.52941	1℃ vs 2℃	1.00231
	30%LL ES	Con vs 1℃	0.496494	Con vs 2℃	1.44282	1℃ vs 2℃	1.04615
		Con		1℃		2℃
Adductor Brevis(AB)	Trailing	Mean	SD	Mean	SD	Mean	SD
	10%LL	0.35	0.2	0.44	0.36	0.57	0.41
	20%LL	0.43	0.33	0.51	0.38	0.99	0.63
	30%LL	0.54	0.37	0.61	0.36	1.42	0.72
	10%LL ES	Con vs 1℃	0.309061	Con vs 2℃	0.682027	1℃ vs 2℃	0.336953
	20%LL ES	Con vs 1℃	0.224795	Con vs 2℃	1.11356	1℃ vs 2℃	0.922651
	30%LL ES	Con vs 1℃	0.191763	Con vs 2℃	1.53737	1℃ vs 2℃	1.42302
		Con		1℃		2℃
Adductor Magnus (AM)	Trailing	Mean	SD	Mean	SD	Mean	SD
	10%LL	1.3	0.57	1.43	0.61	1.49	0.82
	20%LL	1.4	0.69	1.51	0.74	1.65	0.78
	30%LL	1.5	0.61	1.69	0.72	1.77	0.76
	10%LL ES	Con vs 1℃	0.220212	Con vs 2℃	0.269064	1℃ vs 2℃	0.0830256
	20%LL ES	Con vs 1℃	0.153752	Con vs 2℃	0.3395	1℃ vs 2℃	0.184147
	30%LL ES	Con vs 1℃	0.284742	Con vs 2℃	0.391819	1℃ vs 2℃	0.108069
		Con		1℃		2℃
Vastus Lateralis(VL)	Trailing	Mean	SD	Mean	SD	Mean	SD
	10%LL	7.41	1.16	7.49	1.12	7.55	1.62
	20%LL	7.53	1.19	7.73	1.17	7.93	1.38
	30%LL	7.84	1.21	7.91	1.23	8.04	1.48
	10%LL ES	Con vs 1℃	0.0701646	Con vs 2℃	0.0993683	1℃ vs 2℃	0.0430842
	20%LL ES	Con vs 1℃	0.169485	Con vs 2℃	0.310437	1℃ vs 2℃	0.156334
	30%LL ES	Con vs 1℃	0.0573751	Con vs 2℃	0.147955	1℃ vs 2℃	0.0955353
		Con		1℃		2℃
Vastus Medialis(VM)	Trailing	Mean	SD	Mean	SD	Mean	SD
	10%LL	5.86	1.11	5.91	1.27	6.39	1.48
	20%LL	6.04	1.21	6.29	1.34	6.49	1.49
	30%LL	6.29	1.18	6.61	1.33	6.86	1.53
	10%LL ES	Con vs 1℃	0.0419222	Con vs 2℃	0.405153	1℃ vs 2℃	0.348077
	20%LL ES	Con vs 1℃	0.195824	Con vs 2℃	0.331555	1℃ vs 2℃	0.141145
	30%LL ES	Con vs 1℃	0.254526	Con vs 2℃	0.417199	1℃ vs 2℃	0.174399
		Con		1℃		2℃
Vastus Intermedius (VI)	Trailing	Mean	SD	Mean	SD	Mean	SD
	10%LL	5.93	1.33	6.18	1.46	6.51	1.73
	20%LL	6.2	1.08	6.51	1.17	6.75	1.25
	30%LL	6.5	1.02	6.71	1.14	6.82	1.22
	10%LL ES	Con vs 1℃	0.179017	Con vs 2℃	0.375887	1℃ vs 2℃	0.206159
	20%LL ES	Con vs 1℃	0.275335	Con vs 2℃	0.470851	1℃ vs 2℃	0.198239
	30%LL ES	Con vs 1℃	0.194145	Con vs 2℃	0.284582	1℃ vs 2℃	0.0931668
		Con		1℃		2℃
Rectus Femoris (RF)	Trailing	Mean	SD	Mean	SD	Mean	SD
	10%LL	11.75	1.74	12.48	2.05	13.13	2.54
	20%LL	11.57	1.94	12.36	2.22	12.97	2.52
	30%LL	11.34	1.96	12.25	2.32	12.57	2.59
	10%LL ES	Con vs 1℃	0.383942	Con vs 2℃	0.633882	1℃ vs 2℃	0.281624
	20%LL ES	Con vs 1℃	0.37895	Con vs 2℃	0.62256	1℃ vs 2℃	0.25687
	30%LL ES	Con vs 1℃	0.423737	Con vs 2℃	0.53555	1℃ vs 2℃	0.13015
		Con		1℃		2℃
Sartorius(SAR)	Trailing	Mean	SD	Mean	SD	Mean	SD
	10%LL	2.67	0.52	3.08	0.55	3.21	0.62
	20%LL	3.1	0.66	3.33	0.72	4.41	0.81
	30%LL	3.87	0.65	4.19	0.73	5	0.82
	10%LL ES	Con vs 1℃	0.766054	Con vs 2℃	0.943744	1℃ vs 2℃	0.221826
	20%LL ES	Con vs 1℃	0.333019	Con vs 2℃	1.77311	1℃ vs 2℃	1.40933
	30%LL ES	Con vs 1℃	0.462991	Con vs 2℃	1.52724	1℃ vs 2℃	1.0434
		Con		1℃		2℃
Gracilis muscle (GRA)	Trailing	Mean	SD	Mean	SD	Mean	SD
	10%LL	0.49	0.08	0.55	0.11	0.58	0.12
	20%LL	0.6	0.09	0.62	0.11	0.75	0.12
	30%LL	0.75	0.11	0.78	0.12	0.95	0.13
	10%LL ES	Con vs 1℃	0.62385	Con vs 2℃	0.882523	1℃ vs 2℃	0.260623
	20%LL ES	Con vs 1℃	0.199007	Con vs 2℃	1.41421	1℃ vs 2℃	1.12937
	30%LL ES	Con vs 1℃	0.260623	Con vs 2℃	1.66091	1℃ vs 2℃	1.35891
		Con		1℃		2℃
Tensor Fasciae Lata(TFL)	Trailing	Mean	SD	Mean	SD	Mean	SD
	10%LL	7.34	1.21	7.57	1.49	7.92	1.79
	20%LL	7.69	1.47	7.87	1.61	8.21	1.96
	30%LL	8.12	1.4	8.26	1.9	8.51	1.91
	10%LL ES	Con vs 1℃	0.169462	Con vs 2℃	0.379637	1℃ vs 2℃	0.212528
	20%LL ES	Con vs 1℃	0.116763	Con vs 2℃	0.30016	1℃ vs 2℃	0.189567
	30%LL ES	Con vs 1℃	0.083891	Con vs 2℃	0.232901	1℃ vs 2℃	0.131233
		Con		1℃		2℃
Biceps Femoris long head(BFLH)	Trailing	Mean	SD	Mean	SD	Mean	SD
	10%LL	6.24	0.92	6.49	0.92	6.74	1.1
	20%LL	6.06	0.89	6.36	1.06	6.69	1.27
	30%LL	5.76	0.73	6.09	1.2	6.43	1.38
	10%LL ES	Con vs 1℃	0.271739	Con vs 2℃	0.493096	1℃ vs 2℃	0.246548
	20%LL ES	Con vs 1℃	0.30653	Con vs 2℃	0.574511	1℃ vs 2℃	0.282118
	30%LL ES	Con vs 1℃	0.332259	Con vs 2℃	0.606925	1℃ vs 2℃	0.262927
		Con		1℃		2℃
Biceps Femoris short head(BFSH)	10%LL	5.46	1.23	5.62	1.33	5.83	1.57
	20%LL	5.77	1.46	6.04	1.79	6.08	1.98
	30%LL	5.99	1.42	6.17	1.6	6.36	1.89
	10%LL ES	Con vs 1℃	0.124905	Con vs 2℃	0.262359	1℃ vs 2℃	0.144334
	20%LL ES	Con vs 1℃	0.165304	Con vs 2℃	0.178208	1℃ vs 2℃	0.0211933
	30%LL ES	Con vs 1℃	0.118994	Con vs 2℃	0.221345	1℃ vs 2℃	0.108509
		Con		1℃		2℃
	Trailing	Mean	SD	Mean	SD	Mean	SD
Semitendinosus(ST)	10%LL	7.11	1.28	7.31	1.58	7.74	1.76
	20%LL	7.34	1.34	7.54	1.56	8.18	1.92
	30%LL	7.52	1.45	7.79	1.56	8.36	1.82
	10%LL ES	Con vs 1℃	0.139097	Con vs 2℃	0.409402	1℃ vs 2℃	0.257112
	20%LL ES	Con vs 1℃	0.137536	Con vs 2℃	0.50737	1℃ vs 2℃	0.365864
	30%LL ES	Con vs 1℃	0.179282	Con vs 2℃	0.510504	1℃ vs 2℃	0.336285
		Con		1℃		2℃
	Trailing	Mean	SD	Mean	SD	Mean	SD
Semimembranosus(SM)	10%LL	12.48	1.46	13.34	1.98	13.91	2.06
	20%LL	12.75	1.78	13.67	2.08	14.06	2.13
	30%LL	13.05	1.61	13.73	1.97	14.16	2.57
	10%LL ES	Con vs 1℃	0.494384	Con vs 2℃	0.800948	1℃ vs 2℃	0.282123
	20%LL ES	Con vs 1℃	0.475251	Con vs 2℃	0.667408	1℃ vs 2℃	0.18526
	30%LL ES	Con vs 1℃	0.377982	Con vs 2℃	0.517625	1℃ vs 2℃	0.187794
		Con		1℃		2℃
	Trailing	Mean	SD	Mean	SD	Mean	SD
Soleus(SOL)	10%LL	4.15	1.22	4.33	1.48	4.52	1.67
	20%LL	4.33	1.41	4.51	1.56	4.64	1.84
	30%LL	4.26	1.47	4.63	1.66	4.82	1.95
	10%LL ES	Con vs 1℃	0.132719	Con vs 2℃	0.253007	1℃ vs 2℃	0.120416
	20%LL ES	Con vs 1℃	0.121058	Con vs 2℃	0.189121	1℃ vs 2℃	0.0762126
	30%LL ES	Con vs 1℃	0.235987	Con vs 2℃	0.324307	1℃ vs 2℃	0.104925
		Con		1℃		2℃
	Trailing	Mean	SD	Mean	SD	Mean	SD
Gastrocnemius(GAS)	10%LL	13.01	1.94	13.39	2	13.71	2.12
	20%LL	13.11	1.88	13.88	2.17	14.1	2.27
	30%LL	13.56	1.84	14.08	2.14	14.49	2.6
	10%LL ES	Con vs 1℃	0.192871	Con vs 2℃	0.344489	1℃ vs 2℃	0.155274
	20%LL ES	Con vs 1℃	0.379276	Con vs 2℃	0.475016	1℃ vs 2℃	0.099074
	30%LL ES	Con vs 1℃	0.260567	Con vs 2℃	0.412913	1℃ vs 2℃	0.172187
		Con		1℃		2℃
	Trailing	Mean	SD	Mean	SD	Mean	SD
Flexor Digitorum Longus(FDL)	10%LL	3.13	1.24	3.21	1.86	3.42	1.53
	20%LL	3.29	1.32	3.34	1.47	3.49	1.58
	30%LL	3.45	2.17	3.54	1.83	3.76	1.61
	10%LL ES	Con vs 1℃	0.0506106	Con vs 2℃	0.208248	1℃ vs 2℃	0.123311
	20%LL ES	Con vs 1℃	0.0357906	Con vs 2℃	0.13738	1℃ vs 2℃	0.0982967
	30%LL ES	Con vs 1℃	0.0448383	Con vs 2℃	0.16225	1℃ vs 2℃	0.127646
		Con		1℃		2℃
	Trailing	Mean	SD	Mean	SD	Mean	SD
Flexor Hallucis Longus(FHL)	10%LL	0.31	0.13	0.34	0.15	0.38	0.15
	20%LL	0.33	0.12	0.37	0.14	0.41	0.16
	30%LL	0.34	0.12	0.39	0.14	0.44	0.17
	10%LL ES	Con vs 1℃	0.213741	Con vs 2℃	0.498729	1℃ vs 2℃	0.266667
	20%LL ES	Con vs 1℃	0.306786	Con vs 2℃	0.565685	1℃ vs 2℃	0.266076
	30%LL ES	Con vs 1℃	0.383482	Con vs 2℃	0.679628	1℃ vs 2℃	0.321081
		Con		1℃		2℃
	Trailing	Mean	SD	Mean	SD	Mean	SD
Tibialis Anterior(TA)	10%LL	2.39	0.39	2.59	0.56	2.78	0.69
	20%LL	2.47	0.65	2.61	0.66	2.82	0.89
	30%LL	2.63	0.7	2.76	0.86	2.98	0.92
	10%LL ES	Con vs 1℃	0.414469	Con vs 2℃	0.695874	1℃ vs 2℃	0.302369
	20%LL ES	Con vs 1℃	0.213734	Con vs 2℃	0.449124	1℃ vs 2℃	0.268033
	30%LL ES	Con vs 1℃	0.165797	Con vs 2℃	0.428169	1℃ vs 2℃	0.247051
		Con		1℃		2℃
	Trailing	Mean	SD	Mean	SD	Mean	SD
Tibialis Posterior(TP)	10%LL	7.85	1.57	8.31	1.66	8.74	1.91
	20%LL	8.14	1.77	8.37	1.79	8.77	2.39
	30%LL	8.37	1.61	8.5	1.82	9.11	2.29
	10%LL ES	Con vs 1℃	0.284719	Con vs 2℃	0.50907	1℃ vs 2℃	0.240308
	20%LL ES	Con vs 1℃	0.129211	Con vs 2℃	0.299576	1℃ vs 2℃	0.189446
	30%LL ES	Con vs 1℃	0.0756601	Con vs 2℃	0.373847	1℃ vs 2℃	0.294915
		Con		1℃		2℃
	Trailing	Mean	SD	Mean	SD	Mean	SD
Peroneus Brevis(PB)	10%LL	18.26	5.4	18.65	6.02	20.85	6.77
	20%LL	19.33	5.37	20.03	5.88	21.38	7.59
	30%LL	20.7	5.25	21.75	5.73	23.27	7.58
	10%LL ES	Con vs 1℃	0.0682008	Con vs 2℃	0.422965	1℃ vs 2℃	0.343429
	20%LL ES	Con vs 1℃	0.124317	Con vs 2℃	0.311816	1℃ vs 2℃	0.19885
	30%LL ES	Con vs 1℃	0.191074	Con vs 2℃	0.394176	1℃ vs 2℃	0.226225
		Con		1℃		2℃
	Trailing	Mean	SD	Mean	SD	Mean	SD
Extensor Digitorum Longus(EDL)	10%LL	6.77	1.45	7.18	1.59	7.44	1.75
	20%LL	6.93	1.35	7.22	1.88	7.53	2.01
	30%LL	7.21	1.78	7.59	2.09	7.96	2.51
	10%LL ES	Con vs 1℃	0.269451	Con vs 2℃	0.416922	1℃ vs 2℃	0.15551
	20%LL ES	Con vs 1℃	0.177197	Con vs 2℃	0.350446	1℃ vs 2℃	0.159294
	30%LL ES	Con vs 1℃	0.195755	Con vs 2℃	0.344696	1℃ vs 2℃	0.160203
		Con		1℃		2℃
	Trailing	Mean	SD	Mean	SD	Mean	SD
Extensor Hallucis Longus(EHL)	10%LL	0.7	0.15	0.71	0.2	0.76	0.28
	20%LL	0.72	0.17	0.74	0.18	0.79	0.23
	30%LL	0.75	0.19	0.77	0.24	0.81	0.35
	10%LL ES	Con vs 1℃	0.0565685	Con vs 2℃	0.267129	1℃ vs 2℃	0.205499
	20%LL ES	Con vs 1℃	0.114239	Con vs 2℃	0.346128	1℃ vs 2℃	0.242109
	30%LL ES	Con vs 1℃	0.0924007	Con vs 2℃	0.213066	1℃ vs 2℃	0.133296

## Sheet: T5-Trailing toe-above obstacle
Trailing toe-above obstacle (T5)
		Con		1℃		2℃
Muscles	Trailing	Mean	SD	Mean	SD	Mean	SD
Gluteus Maximus(GMAX)	10%LL	3.26	0.61	3.35	0.66	3.55	0.58
	20%LL	3.35	0.49	3.39	0.54	4.19	0.67
	30%LL	3.63	0.56	3.68	0.61	4.64	0.67
	10%LL ES	Con vs 1℃	0.141623	Con vs 2℃	0.48724	1℃ vs 2℃	0.321911
	20%LL ES	Con vs 1℃	0.0775786	Con vs 2℃	1.43115	1℃ vs 2℃	1.31475
	30%LL ES	Con vs 1℃	0.0853921	Con vs 2℃	1.63575	1℃ vs 2℃	1.49835
		Con		1℃		2℃
Gluteus Medius(GMED)	Trailing	Mean	SD	Mean	SD	Mean	SD
	10%LL	3.11	0.75	3.31	0.91	3.51	0.91
	20%LL	3.09	0.92	3.21	0.91	3.43	0.86
	30%LL	2.97	0.77	3.07	0.84	3.35	0.92
	10%LL ES	Con vs 1℃	0.239852	Con vs 2℃	0.479705	1℃ vs 2℃	0.21978
	20%LL ES	Con vs 1℃	0.131146	Con vs 2℃	0.381806	1℃ vs 2℃	0.248488
	30%LL ES	Con vs 1℃	0.124106	Con vs 2℃	0.447943	1℃ vs 2℃	0.317854
		Con		1℃		2℃
Gluteus Minimus(GMIN)		Mean	SD	Mean	SD	Mean	SD
	Trailing	Con		1℃		2℃
	10%LL	2.84	0.76	2.94	0.49	2.97	0.69
	20%LL	2.94	0.7	3.01	0.73	3.12	0.73
	30%LL	3.03	0.67	3.12	0.73	3.27	0.53
	10%LL ES	Con vs 1℃	0.156393	Con vs 2℃	0.179102	1℃ vs 2℃	0.0501325
	20%LL ES	Con vs 1℃	0.0978806	Con vs 2℃	0.251693	1℃ vs 2℃	0.150685
	30%LL ES	Con vs 1℃	0.128454	Con vs 2℃	0.397305	1℃ vs 2℃	0.235151
		Con		1℃		2℃
Piriformis (PIRI)	Trailing	Mean	SD	Mean	SD	Mean	SD
	10%LL	4.43	0.77	4.61	0.66	4.89	0.91
	20%LL	4.72	0.67	4.75	0.68	5.64	0.75
	30%LL	5.13	0.79	5.2	0.8	6.43	0.91
	10%LL ES	Con vs 1℃	0.251007	Con vs 2℃	0.545727	1℃ vs 2℃	0.35225
	20%LL ES	Con vs 1℃	0.0444432	Con vs 2℃	1.29372	1℃ vs 2℃	1.24327
	30%LL ES	Con vs 1℃	0.0880486	Con vs 2℃	1.52562	1℃ vs 2℃	1.43563
		Con		1℃		2℃
Quadratus Femoris(QF)	Trailing	Mean	SD	Mean	SD	Mean	SD
	10%LL	1.79	0.4	1.91	0.41	2.07	0.48
	20%LL	1.84	0.28	1.93	0.32	2.49	0.36
	30%LL	2.15	0.38	2.18	0.38	3.08	0.4
	10%LL ES	Con vs 1℃	0.296274	Con vs 2℃	0.63375	1℃ vs 2℃	0.358444
	20%LL ES	Con vs 1℃	0.299336	Con vs 2℃	2.01556	1℃ vs 2℃	1.64422
	30%LL ES	Con vs 1℃	0.0789474	Con vs 2℃	2.38383	1℃ vs 2℃	2.30693
		Con		1℃		2℃
Pectineus(PEC)	Trailing	Mean	SD	Mean	SD	Mean	SD
	10%LL	2.84	0.49	3.04	0.71	3.18	0.75
	20%LL	2.95	0.92	3.11	1.27	3.27	0.89
	30%LL	3.18	1.15	3.27	1.36	3.62	1.2
	10%LL ES	Con vs 1℃	0.327869	Con vs 2℃	0.536716	1℃ vs 2℃	0.191709
	20%LL ES	Con vs 1℃	0.144288	Con vs 2℃	0.353543	1℃ vs 2℃	0.145907
	30%LL ES	Con vs 1℃	0.0714635	Con vs 2℃	0.374383	1℃ vs 2℃	0.272905
		Con		1℃		2℃
Obturator Internus Muscle (OIM)	Trailing	Mean	SD	Mean	SD	Mean	SD
	10%LL	2.76	0.61	2.91	0.46	3.06	0.62
	20%LL	2.82	0.62	2.93	0.56	3.1	0.88
	30%LL	2.91	0.73	3.06	0.76	3.17	0.68
	10%LL ES	Con vs 1℃	0.277659	Con vs 2℃	0.487789	1℃ vs 2℃	0.274779
	20%LL ES	Con vs 1℃	0.1862	Con vs 2℃	0.367848	1℃ vs 2℃	0.230489
	30%LL ES	Con vs 1℃	0.201301	Con vs 2℃	0.368563	1℃ vs 2℃	0.152543
		Con		1℃		2℃
Obturator Externus Muscle (OEM)	Trailing	Mean	SD	Mean	SD	Mean	SD
	10%LL	2.43	0.57	2.61	0.66	2.84	0.51
	20%LL	2.88	0.47	2.92	0.49	3.73	0.68
	30%LL	4.09	0.61	4.15	0.65	5.15	0.54
	10%LL ES	Con vs 1℃	0.291903	Con vs 2℃	0.75809	1℃ vs 2℃	0.389971
	20%LL ES	Con vs 1℃	0.0833153	Con vs 2℃	1.45421	1℃ vs 2℃	1.36671
	30%LL ES	Con vs 1℃	0.0951901	Con vs 2℃	1.84007	1℃ vs 2℃	1.67354
		Con		1℃		2℃
Gemellus Inferior(GI)	Trailing	Mean	SD	Mean	SD	Mean	SD
	10%LL	0.78	0.12	0.83	0.14	0.89	0.17
	20%LL	0.84	0.11	0.85	0.11	1.1	0.17
	30%LL	0.94	0.18	0.96	0.18	1.31	0.24
	10%LL ES	Con vs 1℃	0.383482	Con vs 2℃	0.74759	1℃ vs 2℃	0.385297
	20%LL ES	Con vs 1℃	0.0909091	Con vs 2℃	1.81592	1℃ vs 2℃	1.74608
	30%LL ES	Con vs 1℃	0.111111	Con vs 2℃	1.7442	1℃ vs 2℃	1.64992
		Con		1℃		2℃
Gemellus Superior(GS)	Trailing	Mean	SD	Mean	SD	Mean	SD
	10%LL	0.71	0.12	0.76	0.17	0.82	0.18
	20%LL	0.73	0.15	0.77	0.17	0.91	0.2
	30%LL	0.82	0.12	0.85	0.15	1.12	0.21
	10%LL ES	Con vs 1℃	0.339814	Con vs 2℃	0.719092	1℃ vs 2℃	0.342717
	20%LL ES	Con vs 1℃	0.249513	Con vs 2℃	1.01823	1℃ vs 2℃	0.754281
	30%LL ES	Con vs 1℃	0.220863	Con vs 2℃	1.75412	1℃ vs 2℃	1.47959
		Con		1℃		2℃
Adductor Longus (AL)	Trailing	Mean	SD	Mean	SD	Mean	SD
	10%LL	0.88	0.4	0.91	0.61	1	0.66
	20%LL	0.92	0.77	0.95	0.81	1.03	0.79
	30%LL	0.93	0.57	0.97	0.71	1.11	0.78
	10%LL ES	Con vs 1℃	0.058162	Con vs 2℃	0.219897	1℃ vs 2℃	0.141623
	20%LL ES	Con vs 1℃	0.0379625	Con vs 2℃	0.141014	1℃ vs 2℃	0.0999922
	30%LL ES	Con vs 1℃	0.0621295	Con vs 2℃	0.263498	1℃ vs 2℃	0.187712
		Con		1℃		2℃
Adductor Brevis(AB)	Trailing	Mean	SD	Mean	SD	Mean	SD
	10%LL	0.53	0.23	0.55	0.24	0.67	0.24
	20%LL	0.61	0.12	0.64	0.15	0.92	0.15
	30%LL	0.72	0.14	0.74	0.14	1.1	0.14
	10%LL ES	Con vs 1℃	0.0850871	Con vs 2℃	0.59561	1℃ vs 2℃	0.5
	20%LL ES	Con vs 1℃	0.220863	Con vs 2℃	2.28225	1℃ vs 2℃	1.86667
	30%LL ES	Con vs 1℃	0.142857	Con vs 2℃	2.71429	1℃ vs 2℃	2.57143
		Con		1℃		2℃
Adductor Magnus (AM)	Trailing	Mean	SD	Mean	SD	Mean	SD
	10%LL	0.97	0.34	1.05	0.36	1.18	0.22
	20%LL	1.04	0.19	1.05	0.21	1.45	0.31
	30%LL	1.22	0.2	1.27	0.25	1.75	0.39
	10%LL ES	Con vs 1℃	0.228478	Con vs 2℃	0.733352	1℃ vs 2℃	0.435761
	20%LL ES	Con vs 1℃	0.0499376	Con vs 2℃	1.59472	1℃ vs 2℃	1.51078
	30%LL ES	Con vs 1℃	0.220863	Con vs 2℃	1.71012	1℃ vs 2℃	1.46535
		Con		1℃		2℃
Vastus Lateralis(VL)	Trailing	Mean	SD	Mean	SD	Mean	SD
	10%LL	1.14	0.36	1.16	0.45	1.22	0.46
	20%LL	1.11	0.43	1.15	0.42	1.2	0.41
	30%LL	1.08	0.35	1.08	0.31	1.15	0.51
	10%LL ES	Con vs 1℃	0.0490807	Con vs 2℃	0.193687	1℃ vs 2℃	0.13186
	20%LL ES	Con vs 1℃	0.0941111	Con vs 2℃	0.214225	1℃ vs 2℃	0.120473
	30%LL ES	Con vs 1℃	0	Con vs 2℃	0.160044	1℃ vs 2℃	0.165869
		Con		1℃		2℃
Vastus Medialis(VM)	Trailing	Mean	SD	Mean	SD	Mean	SD
	10%LL	0.96	0.36	1.01	0.28	1.16	0.37
	20%LL	0.92	0.34	0.98	0.41	1.12	0.48
	30%LL	0.89	0.43	0.92	0.36	0.99	0.37
	10%LL ES	Con vs 1℃	0.155043	Con vs 2℃	0.547894	1℃ vs 2℃	0.457177
	20%LL ES	Con vs 1℃	0.159308	Con vs 2℃	0.480847	1℃ vs 2℃	0.313638
	30%LL ES	Con vs 1℃	0.075653	Con vs 2℃	0.2493	1℃ vs 2℃	0.191763
		Con		1℃		2℃
Vastus Intermedius (VI)	Trailing	Mean	SD	Mean	SD	Mean	SD
	10%LL	1.02	0.27	1.07	0.36	1.18	0.52
	20%LL	0.99	0.35	1.01	0.39	1.18	0.45
	30%LL	0.99	0.36	1.01	0.35	1.1	0.38
	10%LL ES	Con vs 1℃	0.157135	Con vs 2℃	0.386187	1℃ vs 2℃	0.245967
	20%LL ES	Con vs 1℃	0.0539753	Con vs 2℃	0.471332	1℃ vs 2℃	0.403733
	30%LL ES	Con vs 1℃	0.0563324	Con vs 2℃	0.297189	1℃ vs 2℃	0.246367
		Con		1℃		2℃
Rectus Femoris (RF)	Trailing	Mean	SD	Mean	SD	Mean	SD
	10%LL	3.94	0.55	4.12	0.66	4.38	0.68
	20%LL	4.11	0.64	4.14	0.63	5.18	0.57
	30%LL	4.51	0.54	4.6	0.53	5.68	0.52
	10%LL ES	Con vs 1℃	0.296299	Con vs 2℃	0.711484	1℃ vs 2℃	0.388016
	20%LL ES	Con vs 1℃	0.0472426	Con vs 2℃	1.76564	1℃ vs 2℃	1.73117
	30%LL ES	Con vs 1℃	0.168217	Con vs 2℃	2.20715	1℃ vs 2℃	2.05705
		Con		1℃		2℃
Sartorius(SAR)	Trailing	Mean	SD	Mean	SD	Mean	SD
	10%LL	3.63	0.52	3.67	0.45	3.91	0.53
	20%LL	3.81	0.39	3.84	0.41	4.66	0.51
	30%LL	4.25	0.41	4.29	0.38	5.24	0.51
	10%LL ES	Con vs 1℃	0.0822603	Con vs 2℃	0.533309	1℃ vs 2℃	0.488172
	20%LL ES	Con vs 1℃	0.0749766	Con vs 2℃	1.87232	1℃ vs 2℃	1.77217
	30%LL ES	Con vs 1℃	0.101193	Con vs 2℃	2.13957	1℃ vs 2℃	2.11242
		Con		1℃		2℃
Gracilis muscle (GRA)	Trailing	Mean	SD	Mean	SD	Mean	SD
	10%LL	2.93	0.73	3.02	0.62	3.15	0.63
	20%LL	2.82	0.59	2.93	0.86	3.06	0.81
	30%LL	2.71	0.74	2.75	0.75	2.86	1.01
	10%LL ES	Con vs 1℃	0.132893	Con vs 2℃	0.322658	1℃ vs 2℃	0.207993
	20%LL ES	Con vs 1℃	0.14916	Con vs 2℃	0.338701	1℃ vs 2℃	0.155619
	30%LL ES	Con vs 1℃	0.0536901	Con vs 2℃	0.169424	1℃ vs 2℃	0.123658
		Con		1℃		2℃
Tensor Fasciae Lata(TFL)	Trailing	Mean	SD	Mean	SD	Mean	SD
	10%LL	6.9	1.73	7.21	1.56	7.39	2.14
	20%LL	7.09	1.72	7.43	1.6	7.53	2.42
	30%LL	7.23	1.46	7.51	2.34	7.92	2.43
	10%LL ES	Con vs 1℃	0.188199	Con vs 2℃	0.251821	1℃ vs 2℃	0.0961235
	20%LL ES	Con vs 1℃	0.204686	Con vs 2℃	0.209586	1℃ vs 2℃	0.0487474
	30%LL ES	Con vs 1℃	0.143569	Con vs 2℃	0.344216	1℃ vs 2℃	0.171877
		Con		1℃		2℃
Biceps Femoris long head(BFLH)	Trailing	Mean	SD	Mean	SD	Mean	SD
	10%LL	10.05	0.96	10.18	0.85	10.67	0.88
	20%LL	8.7	0.57	8.76	0.59	10.33	0.62
	30%LL	8.43	0.66	8.48	0.67	9.87	0.73
	10%LL ES	Con vs 1℃	0.143382	Con vs 2℃	0.673277	1℃ vs 2℃	0.566389
	20%LL ES	Con vs 1℃	0.103433	Con vs 2℃	2.73708	1℃ vs 2℃	2.59424
	30%LL ES	Con vs 1℃	0.0751858	Con vs 2℃	2.06932	1℃ vs 2℃	1.98389
		Con		1℃		2℃
Biceps Femoris short head(BFSH)	Trailing	Mean	SD	Mean	SD	Mean	SD
	10%LL	19.03	4.37	19.22	3.01	20.36	4.84
	20%LL	18.38	2.96	18.95	2.61	19.51	3.11
	30%LL	18.28	4.07	18.84	4.89	19.05	5.84
	10%LL ES	Con vs 1℃	0.0506379	Con vs 2℃	0.288441	1℃ vs 2℃	0.282861
	20%LL ES	Con vs 1℃	0.204265	Con vs 2℃	0.372209	1℃ vs 2℃	0.19506
	30%LL ES	Con vs 1℃	0.12448	Con vs 2℃	0.152978	1℃ vs 2℃	0.0389901
		Con		1℃		2℃
Semitendinosus(ST)	Trailing	Mean	SD	Mean	SD	Mean	SD
	10%LL	11.84	1.67	11.91	2.36	12.38	2.54
	20%LL	11.78	2.47	11.81	2.15	12.13	1.77
	30%LL	11.27	2.3	11.37	2.15	11.94	2.35
	10%LL ES	Con vs 1℃	0.0342412	Con vs 2℃	0.251224	1℃ vs 2℃	0.191707
	20%LL ES	Con vs 1℃	0.012956	Con vs 2℃	0.162889	1℃ vs 2℃	0.162504
	30%LL ES	Con vs 1℃	0.0449183	Con vs 2℃	0.288155	1℃ vs 2℃	0.253083
		Con		1℃		2℃
Semimembranosus(SM)	Trailing	Mean	SD	Mean	SD	Mean	SD
	10%LL	19.88	1.96	20.02	1.56	20.64	1.58
	20%LL	18.35	0.91	18.43	0.96	20.34	1.04
	30%LL	17.84	0.96	17.92	1.02	19.82	1.22
	10%LL ES	Con vs 1℃	0.0790368	Con vs 2℃	0.426926	1℃ vs 2℃	0.394896
	20%LL ES	Con vs 1℃	0.0855309	Con vs 2℃	2.03651	1℃ vs 2℃	1.90847
	30%LL ES	Con vs 1℃	0.080771	Con vs 2℃	1.80373	1℃ vs 2℃	1.68971
		Con		1℃		2℃
Soleus(SOL)	Trailing	Mean	SD	Mean	SD	Mean	SD
	10%LL	0.07	0.07	0.08	0.12	0.08	0.09
	20%LL	0.08	0.12	0.09	0.11	0.11	0.14
	30%LL	0.09	0.11	0.09	0.15	0.18	0.37
	10%LL ES	Con vs 1℃	0.101797	Con vs 2℃	0.124035	1℃ vs 2℃	0
	20%LL ES	Con vs 1℃	0.0868744	Con vs 2℃	0.230089	1℃ vs 2℃	0.15886
	30%LL ES	Con vs 1℃	0	Con vs 2℃	0.329734	1℃ vs 2℃	0.318796
		Con		1℃		2℃
Gastrocnemius(GAS)	Trailing	Mean	SD	Mean	SD	Mean	SD
	10%LL	3.09	0.62	3.21	0.65	3.41	0.83
	20%LL	3.31	1.01	3.36	1.53	3.65	1.73
	30%LL	3.41	1.01	3.41	1.08	3.77	0.93
	10%LL ES	Con vs 1℃	0.188924	Con vs 2℃	0.436822	1℃ vs 2℃	0.268293
	20%LL ES	Con vs 1℃	0.0385701	Con vs 2℃	0.240027	1℃ vs 2℃	0.17758
	30%LL ES	Con vs 1℃	0	Con vs 2℃	0.370819	1℃ vs 2℃	0.357216
		Con		1℃		2℃
Flexor Digitorum Longus(FDL)	Trailing	Mean	SD	Mean	SD	Mean	SD
	10%LL	0.79	0.24	0.82	0.34	0.93	0.29
	20%LL	0.82	0.24	0.86	0.29	0.97	0.27
	30%LL	0.84	0.22	0.95	0.17	1.07	0.21
	10%LL ES	Con vs 1℃	0.101944	Con vs 2℃	0.525967	1℃ vs 2℃	0.348112
	20%LL ES	Con vs 1℃	0.150276	Con vs 2℃	0.58722	1℃ vs 2℃	0.392607
	30%LL ES	Con vs 1℃	0.559523	Con vs 2℃	1.06948	1℃ vs 2℃	0.628109
		Con		1℃		2℃
Flexor Hallucis Longus(FHL)	Trailing	Mean	SD	Mean	SD	Mean	SD
	10%LL	0.05	0.06	0.06	0.05	0.07	0.07
	20%LL	0.05	0.05	0.06	0.05	0.07	0.04
	30%LL	0.06	0.08	0.07	0.12	0.08	0.22
	10%LL ES	Con vs 1℃	0.181071	Con vs 2℃	0.306786	1℃ vs 2℃	0.164399
	20%LL ES	Con vs 1℃	0.2	Con vs 2℃	0.441726	1℃ vs 2℃	0.220863
	30%LL ES	Con vs 1℃	0.0980581	Con vs 2℃	0.120824	1℃ vs 2℃	0.0564333
		Con		1℃		2℃
Tibialis Anterior(TA)	Trailing	Mean	SD	Mean	SD	Mean	SD
	10%LL	8.05	2.69	8.22	1.67	9.18	2.05
	20%LL	8.3	2.17	8.48	2.31	9.43	2.38
	30%LL	8.62	2.06	8.82	2.89	9.75	2.75
	10%LL ES	Con vs 1℃	0.0759315	Con vs 2℃	0.472506	1℃ vs 2℃	0.513457
	20%LL ES	Con vs 1℃	0.0803179	Con vs 2℃	0.496175	1℃ vs 2℃	0.405072
	30%LL ES	Con vs 1℃	0.0796955	Con vs 2℃	0.465093	1℃ vs 2℃	0.329686
		Con		1℃		2℃
Tibialis Posterior(TP)	Trailing	Mean	SD	Mean	SD	Mean	SD
	10%LL	2.89	0.72	3.22	0.55	3.44	0.64
	20%LL	2.75	0.63	3.04	1.06	3.09	0.98
	30%LL	2.32	0.78	2.43	0.85	2.79	0.69
	10%LL ES	Con vs 1℃	0.515091	Con vs 2℃	0.807428	1℃ vs 2℃	0.368695
	20%LL ES	Con vs 1℃	0.332598	Con vs 2℃	0.41272	1℃ vs 2℃	0.048982
	30%LL ES	Con vs 1℃	0.134845	Con vs 2℃	0.638261	1℃ vs 2℃	0.465029
		Con		1℃		2℃
Peroneus Brevis(PB)	Trailing	Mean	SD	Mean	SD	Mean	SD
	10%LL	11.34	2.39	12.45	1.89	13.15	1.63
	20%LL	12.21	3.08	12.6	2.54	14.22	2.4
	30%LL	15.15	2.63	15.8	2.95	16.7	2.95
	10%LL ES	Con vs 1℃	0.515188	Con vs 2℃	0.884824	1℃ vs 2℃	0.396647
	20%LL ES	Con vs 1℃	0.138154	Con vs 2℃	0.727993	1℃ vs 2℃	0.655607
	30%LL ES	Con vs 1℃	0.232593	Con vs 2℃	0.554644	1℃ vs 2℃	0.305085
		Con		1℃		2℃
Extensor Digitorum Longus(EDL)	Trailing	Mean	SD	Mean	SD	Mean	SD
	10%LL	7.63	2.56	8.04	2.14	8.41	2.16
	20%LL	8.14	2.21	8.4	1.81	9	2.34
	30%LL	8.31	2.34	8.68	2.11	9.12	2.06
	10%LL ES	Con vs 1℃	0.173776	Con vs 2℃	0.329328	1℃ vs 2℃	0.172091
	20%LL ES	Con vs 1℃	0.128718	Con vs 2℃	0.377868	1℃ vs 2℃	0.286827
	30%LL ES	Con vs 1℃	0.16607	Con vs 2℃	0.367439	1℃ vs 2℃	0.211016
		Con		1℃		2℃
Extensor Hallucis Longus(EHL)	Trailing	Mean	SD	Mean	SD	Mean	SD
	10%LL	2.81	0.44	2.98	0.58	3.11	0.42
	20%LL	2.64	0.59	2.72	0.66	3.02	0.76
	30%LL	2.49	0.71	2.65	0.42	2.83	0.53
	10%LL ES	Con vs 1℃	0.330237	Con vs 2℃	0.697486	1℃ vs 2℃	0.256735
	20%LL ES	Con vs 1℃	0.1278	Con vs 2℃	0.558552	1℃ vs 2℃	0.421491
	30%LL ES	Con vs 1℃	0.274297	Con vs 2℃	0.542699	1℃ vs 2℃	0.376432

## Sheet: T6-Leading toe-off
Leading toe-off (T6)
		Con		1℃		2℃
Muscles	Leading	Mean	SD	Mean	SD	Mean	SD
Gluteus Maximus(GMAX)	10%LL	5.01329	0.372034	5.01798	0.372981	5.27873	0.315132
	20%LL	4.6106	0.264035	4.6611	0.221753	5.13407	0.217393
	30%LL	4.14765	0.303605	4.23508	0.281973	4.97271	0.186948
	10%LL ES	Con vs 1℃	0.0125814	Con vs 2℃	0.769917	1℃ vs 2℃	0.755203
	20%LL ES	Con vs 1℃	0.207129	Con vs 2℃	2.16449	1℃ vs 2℃	2.1539
	30%LL ES	Con vs 1℃	0.298397	Con vs 2℃	3.27255	1℃ vs 2℃	3.08343
		Con		1℃		2℃
Gluteus Medius(GMED)	Leading	Mean	SD	Mean	SD	Mean	SD
	10%LL	6.74196	1.33818	7.01861	1.49437	7.34239	1.80869
	20%LL	7.08749	1.61818	7.14284	1.58598	7.60091	1.84329
	30%LL	7.11065	1.43554	7.19273	1.55632	7.7625	1.34023
	10%LL ES	Con vs 1℃	0.19504	Con vs 2℃	0.377409	1℃ vs 2℃	0.195167
	20%LL ES	Con vs 1℃	0.0345443	Con vs 2℃	0.296022	1℃ vs 2℃	0.266406
	30%LL ES	Con vs 1℃	0.0548213	Con vs 2℃	0.469396	1℃ vs 2℃	0.392327
		Con		Δ1℃		Δ2℃
Gluteus Minimus(GMIN)	Leading	Mean	SD	Mean	SD	Mean	SD
	10%LL	3.77907	0.568688	3.82615	0.55938	4.06183	0.518275
	20%LL	3.79829	0.539014	3.88282	0.533411	4.46101	0.553061
	30%LL	3.8693	0.536324	3.92967	0.554406	4.55188	0.496198
	10%LL ES	Con vs 1℃	0.0834589	Con vs 2℃	0.519719	1℃ vs 2℃	0.437088
	20%LL ES	Con vs 1℃	0.157638	Con vs 2℃	1.2136	1℃ vs 2℃	1.06418
	30%LL ES	Con vs 1℃	0.110683	Con vs 2℃	1.32116	1℃ vs 2℃	1.18266
		Con		Δ1℃		Δ2℃
	Leading	Mean	SD	Mean	SD	Mean	SD
Piriformis (PIRI)	10%LL	3.96603	0.41599	3.99542	0.40894	4.19647	0.560913
	20%LL	4.12568	0.461628	4.19468	0.409452	5.0384	0.46179
	30%LL	4.9035	0.462396	4.95266	0.496398	5.9879	0.773156
	10%LL ES	Con vs 1℃	0.0712505	Con vs 2℃	0.466666	1℃ vs 2℃	0.409599
	20%LL ES	Con vs 1℃	0.15815	Con vs 2℃	1.97684	1℃ vs 2℃	1.93334
	30%LL ES	Con vs 1℃	0.102498	Con vs 2℃	1.70232	1℃ vs 2℃	1.59344
		Con		Δ1℃		Δ2℃
	Leading	Mean	SD	Mean	SD	Mean	SD
Quadratus Femoris(QF)	10%LL	2.15624	0.480515	2.14642	0.428911	2.38034	0.326854
	20%LL	2.06206	0.41047	2.15727	0.356849	2.62281	0.383408
	30%LL	2.35754	0.386167	2.39419	0.347921	2.90258	0.355549
	10%LL ES	Con vs 1℃	-0.0215649	Con vs 2℃	0.545348	1℃ vs 2℃	0.613465
	20%LL ES	Con vs 1℃	0.247577	Con vs 2℃	1.41188	1℃ vs 2℃	1.25697
	30%LL ES	Con vs 1℃	0.0997257	Con vs 2℃	1.46841	1℃ vs 2℃	1.44527
		Con		Δ1℃		Δ2℃
	Leading	Mean	SD	Mean	SD	Mean	SD
Pectineus(PEC)	10%LL	3.18309	0.693377	3.21372	0.795414	3.83597	0.750703
	20%LL	3.17591	0.789548	3.23446	0.82169	4.6768	0.703541
	30%LL	3.64425	0.516808	3.71825	0.495056	5.24453	0.702083
	10%LL ES	Con vs 1℃	0.0410446	Con vs 2℃	0.903502	1℃ vs 2℃	0.804587
	20%LL ES	Con vs 1℃	0.0726637	Con vs 2℃	2.00712	1℃ vs 2℃	1.88566
	30%LL ES	Con vs 1℃	0.146227	Con vs 2℃	2.59598	1℃ vs 2℃	2.51259
		Con		Δ1℃		Δ2℃
	Leading	Mean	SD	Mean	SD	Mean	SD
Obturator Internus Muscle (OIM)	10%LL	3.15847	0.257377	3.19591	0.306999	3.39569	0.3232
	20%LL	3.16017	0.353174	3.20392	0.336702	3.64925	0.299146
	30%LL	3.26699	0.320646	3.30598	0.366115	3.78533	0.36525
	10%LL ES	Con vs 1℃	0.13217	Con vs 2℃	0.811986	1℃ vs 2℃	0.633811
	20%LL ES	Con vs 1℃	0.126788	Con vs 2℃	1.49439	1℃ vs 2℃	1.39831
	30%LL ES	Con vs 1℃	0.113292	Con vs 2℃	1.50826	1℃ vs 2℃	1.31086
		Con		Δ1℃		Δ2℃
	Leading	Mean	SD	Mean	SD	Mean	SD
Obturator Externus Muscle (OEM)	10%LL	2.99302	0.495221	3.05887	0.670472	3.50373	0.774577
	20%LL	3.37032	0.549692	3.42402	0.585819	4.22262	0.578219
	30%LL	4.05257	0.593233	4.11761	0.591451	5.37039	0.594016
	10%LL ES	Con vs 1℃	0.111733	Con vs 2℃	0.785612	1℃ vs 2℃	0.614106
	20%LL ES	Con vs 1℃	0.094545	Con vs 2℃	1.51081	1℃ vs 2℃	1.37209
	30%LL ES	Con vs 1℃	0.109793	Con vs 2℃	2.21995	1℃ vs 2℃	2.11356
		Con		Δ1℃		Δ2℃
	Leading	Mean	SD	Mean	SD	Mean	SD
Gemellus Inferior(GI)	10%LL	0.691873	0.0881131	0.69232	0.0975669	0.754608	0.122806
	20%LL	0.728353	0.119854	0.73802	0.114113	0.843186	0.0929116
	30%LL	0.807506	0.0926282	0.822598	0.105644	0.957865	0.0978128
	10%LL ES	Con vs 1℃	0.00480275	Con vs 2℃	0.586984	1℃ vs 2℃	0.561629
	20%LL ES	Con vs 1℃	0.0826102	Con vs 2℃	1.07087	1℃ vs 2℃	1.01068
	30%LL ES	Con vs 1℃	0.151907	Con vs 2℃	1.57847	1℃ vs 2℃	1.3287
		Con		1℃		2℃
	Leading	Mean	SD	Mean	SD	Mean	SD
Gemellus Superior(GS)	10%LL	0.638045	0.0767574	0.6399	0.0817595	0.687639	0.130513
	20%LL	0.672726	0.0985615	0.681715	0.10072	0.778227	0.101153
	30%LL	0.718951	0.0726013	0.741129	0.0951661	0.862824	0.0996529
	10%LL ES	Con vs 1℃	0.0233951	Con vs 2℃	0.463221	1℃ vs 2℃	0.438377
	20%LL ES	Con vs 1℃	0.0902147	Con vs 2℃	1.05644	1℃ vs 2℃	0.956167
	30%LL ES	Con vs 1℃	0.262034	Con vs 2℃	1.65026	1℃ vs 2℃	1.24899
		Con		1℃		2℃
	Leading	Mean	SD	Mean	SD	Mean	SD
Adductor Longus (AL)	10%LL	1.67118	0.791336	1.72801	0.826892	2.04593	1.21926
	20%LL	2.02753	0.687056	2.07503	0.748658	2.33647	0.888615
	30%LL	2.36962	0.461372	2.43442	0.378907	2.72515	0.577435
	10%LL ES	Con vs 1℃	0.0702222	Con vs 2℃	0.364616	1℃ vs 2℃	0.305195
	20%LL ES	Con vs 1℃	0.0661196	Con vs 2℃	0.388968	1℃ vs 2℃	0.31819
	30%LL ES	Con vs 1℃	0.15348	Con vs 2℃	0.680261	1℃ vs 2℃	0.595324
		Con		1℃		2℃
	Leading	Mean	SD	Mean	SD	Mean	SD
Adductor Brevis(AB)	10%LL	1.11	0.51	1.15	0.5	1.3	0.61
	20%LL	1.16	0.48	1.2	0.62	1.38	0.72
	30%LL	1.2	0.47	1.28	0.69	1.48	0.67
	10%LL ES	Con vs 1℃	0.079204	Con vs 2℃	0.337941	1℃ vs 2℃	0.268953
	20%LL ES	Con vs 1℃	0.0721453	Con vs 2℃	0.359546	1℃ vs 2℃	0.267912
	30%LL ES	Con vs 1℃	0.135515	Con vs 2℃	0.483839	1℃ vs 2℃	0.294086
		Con		1℃		2℃
	Leading	Mean	SD	Mean	SD	Mean	SD
Adductor Magnus (AM)	10%LL	1.5236	0.556358	1.56154	0.571239	1.8373	0.754304
	20%LL	1.73551	0.740318	1.71775	0.80024	1.9518	0.706395
	30%LL	1.57885	0.411044	1.51735	0.414117	1.78943	0.622817
	10%LL ES	Con vs 1℃	0.0672732	Con vs 2℃	0.473311	1℃ vs 2℃	0.41216
	20%LL ES	Con vs 1℃	-0.0230354	Con vs 2℃	0.298934	1℃ vs 2℃	0.310095
	30%LL ES	Con vs 1℃	-0.149052	Con vs 2℃	0.399093	1℃ vs 2℃	0.514468
		Con		1℃		2℃
	Leading	Mean	SD	Mean	SD	Mean	SD
Vastus Lateralis(VL)	10%LL	0.92	0.43	0.93	0.48	1.06	0.39
	20%LL	0.82	0.82	0.86	0.86	0.96	0.72
	30%LL	0.77	0.65	0.75	0.67	0.84	0.64
	10%LL ES	Con vs 1℃	0.0219449	Con vs 2℃	0.341058	1℃ vs 2℃	0.297264
	20%LL ES	Con vs 1℃	0.0476056	Con vs 2℃	0.181436	1℃ vs 2℃	0.126088
	30%LL ES	Con vs 1℃	-0.0302996	Con vs 2℃	0.108524	1℃ vs 2℃	0.137369
		Con		1℃		2℃
	Leading	Mean	SD	Mean	SD	Mean	SD
Vastus Medialis(VM)	10%LL	0.61	0.23	0.61	0.27	0.73	0.29
	20%LL	0.51	0.42	0.55	0.51	0.63	0.57
	30%LL	0.51	0.48	0.52	0.49	0.61	0.57
	10%LL ES	Con vs 1℃	0	Con vs 2℃	0.458496	1℃ vs 2℃	0.428298
	20%LL ES	Con vs 1℃	0.0856215	Con vs 2℃	0.239689	1℃ vs 2℃	0.14792
	30%LL ES	Con vs 1℃	0.0206175	Con vs 2℃	0.18978	1℃ vs 2℃	0.16933
		Con		1℃		2℃
	Leading	Mean	SD	Mean	SD	Mean	SD
Vastus Intermedius (VI)	10%LL	0.59	0.38	0.62	0.42	0.69	0.39
	20%LL	0.53	0.41	0.53	0.49	0.6	0.55
	30%LL	0.51	0.57	0.51	0.61	0.54	0.66
	10%LL ES	Con vs 1℃	0.0749064	Con vs 2℃	0.259718	1℃ vs 2℃	0.172721
	20%LL ES	Con vs 1℃	0	Con vs 2℃	0.144307	1℃ vs 2℃	0.134392
	30%LL ES	Con vs 1℃	0	Con vs 2℃	0.0486504	1℃ vs 2℃	0.0472075
		Con		1℃		2℃
	Leading	Mean	SD	Mean	SD	Mean	SD
Rectus Femoris (RF)	10%LL	7.85	1.39	7.93	1.65	8.79	2.06
	20%LL	7.75	1.78	7.91	1.79	8.35	2.01
	30%LL	7.3	1.75	7.55	1.8	7.99	1.67
	10%LL ES	Con vs 1℃	0.0524401	Con vs 2℃	0.534933	1℃ vs 2℃	0.460807
	20%LL ES	Con vs 1℃	0.0896355	Con vs 2℃	0.316041	1℃ vs 2℃	0.231192
	30%LL ES	Con vs 1℃	0.140831	Con vs 2℃	0.403398	1℃ vs 2℃	0.253425
		Con		1℃		2℃
	Leading	Mean	SD	Mean	SD	Mean	SD
Sartorius(SAR)	10%LL	3.0147	0.46284	3.01915	0.462614	3.24561	0.477206
	20%LL	3.20582	0.345885	3.23956	0.351631	4.29926	0.312122
	30%LL	3.6276	0.245886	3.66957	0.268463	5.48523	0.323491
	10%LL ES	Con vs 1℃	0.00962032	Con vs 2℃	0.491206	1℃ vs 2℃	0.48185
	20%LL ES	Con vs 1℃	0.0967302	Con vs 2℃	3.31913	1℃ vs 2℃	3.18743
	30%LL ES	Con vs 1℃	0.163052	Con vs 2℃	6.46536	1℃ vs 2℃	6.10813
		Con		1℃		2℃
	Leading	Mean	SD	Mean	SD	Mean	SD
Gracilis muscle (GRA)	10%LL	0.78	0.12	0.79	0.12	1.04	0.16
	20%LL	0.82	0.14	0.84	0.12	1.14	0.19
	30%LL	1.01	0.21	1.05	0.17	1.15	0.16
	10%LL ES	Con vs 1℃	0.0833333	Con vs 2℃	1.83848	1℃ vs 2℃	1.76777
	20%LL ES	Con vs 1℃	0.153393	Con vs 2℃	1.91751	1℃ vs 2℃	1.88795
	30%LL ES	Con vs 1℃	0.20937	Con vs 2℃	0.74994	1℃ vs 2℃	0.605783
		Con		1℃		2℃
	Leading	Mean	SD	Mean	SD	Mean	SD
Tensor Fasciae Lata(TFL)	10%LL	3.7	1.08	3.92	1.81	4.2	2.31
	20%LL	3.37	1.62	4.17	1.45	4.4	2.29
	30%LL	3.91	1.34	4.7	1.7	5.07	2.03
	10%LL ES	Con vs 1℃	0.147613	Con vs 2℃	0.277297	1℃ vs 2℃	0.134932
	20%LL ES	Con vs 1℃	0.520375	Con vs 2℃	0.519286	1℃ vs 2℃	0.120005
	30%LL ES	Con vs 1℃	0.51613	Con vs 2℃	0.674436	1℃ vs 2℃	0.19762
		Con		1℃		2℃
	Leading	Mean	SD	Mean	SD	Mean	SD
Biceps Femoris long head(BFLH)	10%LL	7.351	0.565805	7.40667	0.614965	7.6009	0.714818
	20%LL	7.46559	0.491158	7.48672	0.488625	8.19826	0.497832
	30%LL	8.05652	0.635644	8.10192	0.646751	8.91023	0.564218
	10%LL ES	Con vs 1℃	0.0942164	Con vs 2℃	0.387658	1℃ vs 2℃	0.291295
	20%LL ES	Con vs 1℃	0.0431232	Con vs 2℃	1.48162	1℃ vs 2℃	1.44256
	30%LL ES	Con vs 1℃	0.0707999	Con vs 2℃	1.4205	1℃ vs 2℃	1.33189
		Con		1℃		2℃
		Mean	SD	Mean	SD	Mean	SD
Biceps Femoris short head(BFSH)	10%LL	2.24461	0.495439	2.26595	0.556747	2.46631	0.557352
	20%LL	2.61587	0.340174	2.67939	0.327007	3.64062	0.38594
	30%LL	5.04767	0.564781	5.10309	0.561362	7.07199	0.597263
	10%LL ES	Con vs 1℃	0.0404869	Con vs 2℃	0.420434	1℃ vs 2℃	0.359683
	20%LL ES	Con vs 1℃	0.190357	Con vs 2℃	2.81695	1℃ vs 2℃	2.68733
	30%LL ES	Con vs 1℃	0.0984217	Con vs 2℃	3.48271	1℃ vs 2℃	3.39706
		Con		1℃		2℃
	Leading	Mean	SD	Mean	SD	Mean	SD
Semitendinosus(ST)	10%LL	4.70461	0.420716	4.76101	0.501568	4.93472	0.438548
	20%LL	4.87575	0.539774	4.95683	0.542222	5.61174	0.48081
	30%LL	5.39976	0.59049	5.50037	0.569209	6.42184	0.485013
	10%LL ES	Con vs 1℃	0.121829	Con vs 2℃	0.535486	1℃ vs 2℃	0.368735
	20%LL ES	Con vs 1℃	0.149872	Con vs 2℃	1.43989	1℃ vs 2℃	1.27803
	30%LL ES	Con vs 1℃	0.173485	Con vs 2℃	1.89158	1℃ vs 2℃	1.7426
		Con		1℃		2℃
	Leading	Mean	SD	Mean	SD	Mean	SD
Semimembranosus(SM)	10%LL	10.32	1.32	10.46	1.52	10.4	1.59
	20%LL	10.24	1.68	10.4	1.73	10.42	1.65
	30%LL	10.15	1.54	10.23	1.66	10.34	1.77
	10%LL ES	Con vs 1℃	0.098348	Con vs 2℃	0.0547477	1℃ vs 2℃	-0.0385754
	20%LL ES	Con vs 1℃	0.0938316	Con vs 2℃	0.108104	1℃ vs 2℃	0.011831
	30%LL ES	Con vs 1℃	0.0499649	Con vs 2℃	0.114527	1℃ vs 2℃	0.064107
		Con		1℃		2℃
	Leading	Mean	SD	Mean	SD	Mean	SD
Soleus(SOL)	10%LL	0.01	0.02	0.03	0.06	0.06	0.1
	20%LL	0.02	0.04	0.02	0.05	0.04	0.05
	30%LL	0.02	0.04	0.02	0.04	0.02	0.04
	10%LL ES	Con vs 1℃	0.447214	Con vs 2℃	0.693375	1℃ vs 2℃	0.363803
	20%LL ES	Con vs 1℃	0	Con vs 2℃	0.441726	1℃ vs 2℃	0.4
	30%LL ES	Con vs 1℃	0	Con vs 2℃	0	1℃ vs 2℃	0
		Con		1℃		2℃
	Leading	Mean	SD	Mean	SD	Mean	SD
Gastrocnemius(GAS)	10%LL	0.91	0.52	0.91	0.65	1.11	0.61
	20%LL	0.9	0.39	0.93	0.69	1.17	0.84
	30%LL	1.03	0.64	1.05	0.55	1.22	0.63
	10%LL ES	Con vs 1℃	0	Con vs 2℃	0.352865	1℃ vs 2℃	0.3173
	20%LL ES	Con vs 1℃	0.0535288	Con vs 2℃	0.412298	1℃ vs 2℃	0.312229
	30%LL ES	Con vs 1℃	0.0335177	Con vs 2℃	0.299203	1℃ vs 2℃	0.287476
		Con		1℃		2℃
	Leading	Mean	SD	Mean	SD	Mean	SD
Flexor Digitorum Longus(FDL)	10%LL	0.169024	0.308095	0.202873	0.370668	0.440813	0.746793
	20%LL	0.174549	0.337308	0.190062	0.380118	0.296095	0.541219
	30%LL	0.170133	0.277136	0.229762	0.408855	0.336208	0.544437
	10%LL ES	Con vs 1℃	0.0993171	Con vs 2℃	0.475791	1℃ vs 2℃	0.403609
	20%LL ES	Con vs 1℃	0.0431679	Con vs 2℃	0.269539	1℃ vs 2℃	0.226733
	30%LL ES	Con vs 1℃	0.170729	Con vs 2℃	0.384449	1℃ vs 2℃	0.221098
		Con		1℃		2℃
	Leading	Mean	SD	Mean	SD	Mean	SD
Flexor Hallucis Longus(FHL)	10%LL	0.01	0.02	0.01	0.01	0.02	0.02
	20%LL	0.01	0.02	0.01	0.03	0.02	0.02
	30%LL	0.01	0.03	0.01	0.03	0.01	0.02
	10%LL ES	Con vs 1℃	0	Con vs 2℃	0.5	1℃ vs 2℃	0.632456
	20%LL ES	Con vs 1℃	0	Con vs 2℃	0.5	1℃ vs 2℃	0.392232
	30%LL ES	Con vs 1℃	0	Con vs 2℃	0	1℃ vs 2℃	0
		Con		1℃		2℃
	Leading	Mean	SD	Mean	SD	Mean	SD
Tibialis Anterior(TA)	10%LL	1.29	0.59	1.45	0.56	1.78	0.62
	20%LL	1.16	0.59	1.37	0.48	1.76	0.59
	30%LL	1.41	0.47	1.51	0.59	1.84	0.57
	10%LL ES	Con vs 1℃	0.278166	Con vs 2℃	0.809669	1℃ vs 2℃	0.5586
	20%LL ES	Con vs 1℃	0.390465	Con vs 2℃	1.01695	1℃ vs 2℃	0.72515
	30%LL ES	Con vs 1℃	0.187482	Con vs 2℃	0.823127	1℃ vs 2℃	0.568881
		Con		1℃		2℃
	Leading	Mean	SD	Mean	SD	Mean	SD
Tibialis Posterior(TP)	10%LL	0.62	0.36	0.76	0.41	0.82	0.35
	20%LL	0.61	0.37	0.91	0.22	0.58	0.17
	30%LL	0.31	0.13	0.66	0.24	0.75	0.17
	10%LL ES	Con vs 1℃	0.362872	Con vs 2℃	0.563324	1℃ vs 2℃	0.157405
	20%LL ES	Con vs 1℃	0.985595	Con vs 2℃	-0.104194	1℃ vs 2℃	-1.67857
	30%LL ES	Con vs 1℃	1.81345	Con vs 2℃	2.9076	1℃ vs 2℃	0.432762
		Con		1℃		2℃
	Leading	Mean	SD	Mean	SD	Mean	SD
Peroneus Brevis(PB)	10%LL	12.5587	1.81379	12.9273	2.61691	11.3379	3.45926
	20%LL	11.4201	2.49432	12.3899	2.21173	11.8237	2.7594
	30%LL	10.6016	3.94592	12.2454	3.06363	14.3367	2.99813
	10%LL ES	Con vs 1℃	0.163718	Con vs 2℃	-0.442015	1℃ vs 2℃	-0.518206
	20%LL ES	Con vs 1℃	0.411395	Con vs 2℃	0.153433	1℃ vs 2℃	-0.226428
	30%LL ES	Con vs 1℃	0.465354	Con vs 2℃	1.06587	1℃ vs 2℃	0.689926
		Con		1℃		2℃
	Leading	Mean	SD	Mean	SD	Mean	SD
Extensor Digitorum Longus(EDL)	10%LL	2.02	0.83	1.94	1.55	1.95	0.93
	20%LL	2.15	1.1	2.14	0.72	2.26	1.19
	30%LL	2.3	0.93	2.25	0.76	2.52	0.73
	10%LL ES	Con vs 1℃	-0.0643469	Con vs 2℃	-0.0794174	1℃ vs 2℃	0.00782373
	20%LL ES	Con vs 1℃	-0.010757	Con vs 2℃	0.0959958	1℃ vs 2℃	0.122015
	30%LL ES	Con vs 1℃	-0.0588745	Con vs 2℃	0.263157	1℃ vs 2℃	0.362343
		Con		1℃		2℃
	Leading	Mean	SD	Mean	SD	Mean	SD
Extensor Hallucis Longus(EHL)	10%LL	1.83	0.74	1.95	0.86	2.21	1.19
	20%LL	2.02	0.68	2.07	0.74	2.28	0.87
	30%LL	2.14	0.41	2.21	0.32	2.34	0.54
	10%LL ES	Con vs 1℃	0.14958	Con vs 2℃	0.383496	1℃ vs 2℃	0.250435
	20%LL ES	Con vs 1℃	0.0703598	Con vs 2℃	0.332991	1℃ vs 2℃	0.260023
	30%LL ES	Con vs 1℃	0.19034	Con vs 2℃	0.417165	1℃ vs 2℃	0.292894
